# Supplementary material for: Poly[[μ4-tartrato-cadmium(II)] 0.167-hydrate]
Source: Acta Crystallogr Sect E Struct Rep Online. 2009 May 14;65(Pt 6):m629. doi: 10.1107/S1600536809016882 (PMC2969599; doi:10.1107/S1600536809016882)
Supplement: Supplementary file 2 [file e-65-0m629-Isup2.hkl]

# 
# h,k,l, Fc-squared, Fo-squared, sigma(Fo-squared) and status flag 
# 
data_I
_shelx_title '  C2221' 
_shelx_refln_list_code          4 
_shelx_F_calc_maximum      933.04 
_exptl_crystal_F_000      3016.00 
_reflns_d_resolution_high  0.7697 
 
loop_ 
 _symmetry_equiv_pos_as_xyz 
 'x, y, z' 
 '-x, -y, z+1/2' 
 'x, -y, -z' 
 '-x, y, -z+1/2' 
 'x+1/2, y+1/2, z' 
 '-x+1/2, -y+1/2, z+1/2' 
 'x+1/2, -y+1/2, -z' 
 '-x+1/2, y+1/2, -z+1/2' 
 
_cell_length_a    10.7901 
_cell_length_b    11.1995 
_cell_length_c    30.5876 
_cell_angle_alpha  90.000 
_cell_angle_beta   90.000 
_cell_angle_gamma  90.000 
 
_shelx_F_squared_multiplier     1.000 
 
loop_ 
 _refln_index_h 
 _refln_index_k 
 _refln_index_l 
 _refln_F_squared_calc 
 _refln_F_squared_meas 
 _refln_F_squared_sigma 
 _refln_observed_status 
   2   0   0   500404.44   405450.03   4709.00 o 
   4   0   0    25682.48    23749.50    384.10 o 
   6   0   0     1652.99     1457.92     69.76 o 
   8   0   0       87.13      530.08     89.77 o 
  10   0   0    21587.25    21023.98    589.56 o 
   3   1   0      517.28      664.97     33.67 o 
   5   1   0    33600.40    36801.15    410.01 o 
   7   1   0      669.38      927.27     44.50 o 
   9   1   0     1432.60     1491.95     89.86 o 
  11   1   0     5064.26     5358.21    260.71 o 
   0   2   0   579373.50   432523.56   8777.97 o 
   2   2   0   513784.09   435109.03  12801.77 o 
   4   2   0   103616.84    97162.30    986.45 o 
   6   2   0      203.15      249.20     25.88 o 
   8   2   0     4433.81     4862.19    106.82 o 
  10   2   0    23587.92    21507.42    463.95 o 
   1   3   0    49861.74    50265.41    608.07 o 
   3   3   0     3108.45     3547.82     74.98 o 
   7   3   0       56.21      128.62     29.98 o 
   9   3   0    14936.63    14387.30    315.04 o 
  11   3   0    29019.14    28036.52    769.10 o 
   0   4   0     1564.07     1555.72    335.37 o 
   2   4   0    29180.32    33255.05    364.43 o 
   4   4   0     7465.08     8202.48    190.01 o 
   8   4   0     5052.55     5496.87    225.10 o 
  10   4   0     9506.79     9299.68    365.00 o 
  12   4   0     5762.74     6066.87    305.74 o 
   1   5   0     4515.53     4097.14     76.76 o 
   3   5   0     9237.64    10789.38    233.26 o 
   5   5   0    28831.19    28816.10    509.61 o 
   7   5   0     1987.27     1687.51    136.87 o 
   9   5   0    14595.74    13668.37    458.61 o 
  11   5   0    32212.95    30492.54    840.79 o 
   0   6   0   161414.72   169877.03   1977.40 o 
   2   6   0    62198.11    60483.57    652.37 o 
   4   6   0      257.23      255.97     43.36 o 
   6   6   0      462.31      618.53     67.64 o 
   8   6   0     1202.72     1239.32     74.34 o 
  10   6   0      198.08      362.63     95.99 o 
  12   6   0     1791.10     2225.52    199.68 o 
   1   7   0    48667.57    50368.88    503.93 o 
   3   7   0    25350.29    26144.09    532.13 o 
   5   7   0    18745.57    18642.34    390.57 o 
   7   7   0     3319.39     3122.67    140.53 o 
   9   7   0     2509.56     2760.51    143.27 o 
  11   7   0    10749.61    10553.47    436.69 o 
   0   8   0   210839.61   194606.72   4678.58 o 
   2   8   0   142192.45   137504.16   1447.98 o 
   4   8   0    15292.84    13909.25    253.55 o 
   6   8   0        0.59       55.28     37.95 o 
   8   8   0      160.48      397.99    114.65 o 
  10   8   0     1917.22     1614.04    170.05 o 
   1   9   0    30568.54    30708.29    407.67 o 
   3   9   0    10898.90    10447.70    194.45 o 
   5   9   0     1959.03     1946.13    117.31 o 
   7   9   0    14337.32    13512.33    352.49 o 
   9   9   0     1344.39     1520.60    113.27 o 
  11   9   0      201.41      346.85     78.55 o 
   0  10   0    55148.73    55451.45    984.78 o 
   2  10   0    89560.98    88332.26    998.27 o 
   4  10   0     5949.95     6079.83    208.63 o 
   6  10   0       32.77      131.21     42.25 o 
   8  10   0     6388.22     6487.44    242.92 o 
  10  10   0    14422.39    14795.95    574.75 o 
   1  11   0    15602.62    14371.83    258.67 o 
   3  11   0     7599.43     7666.87    178.36 o 
   5  11   0      164.16      127.71     43.12 o 
   7  11   0     1189.86     1385.30     96.92 o 
   9  11   0     4599.21     5003.88    316.41 o 
   0  12   0    31255.47    31961.91    653.51 o 
   2  12   0     9593.11     8894.44    203.54 o 
   4  12   0        4.05      121.80     87.64 o 
   6  12   0      105.76      143.74     51.29 o 
   1  13   0     1115.35     1184.01     82.83 o 
   3  13   0     1579.01     1897.31     99.27 o 
   5  13   0     6799.69     6572.48    212.91 o 
   0  14   0      556.26      607.20     99.21 o 
   2  14   0     1158.54     1209.30     89.53 o 
   2   0   1   144379.03   129602.23   1493.99 o 
   4   0   1    37397.07    36952.54    388.19 o 
   6   0   1    75243.30    76139.85    803.61 o 
   8   0   1      560.76      713.45     42.72 o 
  10   0   1     1757.02     1871.50    130.95 o 
  -9   1   1     6817.30     6971.59    194.19 o 
  -7   1   1    11647.03    12349.68    181.48 o 
  -5   1   1    34669.53    34977.16    350.83 o 
  -3   1   1     7689.34     7714.76    105.30 o 
  -1   1   1     4161.69     3914.60    273.15 o 
   5   1   1    35281.29    35383.23    395.88 o 
   7   1   1    12382.91    13492.92    193.15 o 
   9   1   1     6601.05     6831.11    293.30 o 
  11   1   1    10299.67    10054.56    379.22 o 
 -10   2   1     7221.63     7196.73    209.88 o 
  -8   2   1    22378.82    22146.28    292.16 o 
  -6   2   1    78852.12    77057.62    817.29 o 
  -4   2   1   164481.84   167027.16   2098.15 o 
  -2   2   1    69161.63    68219.04    809.37 o 
   0   2   1    13046.93    13385.01    176.31 o 
   2   2   1    67078.63    67054.99    980.96 o 
   4   2   1   165958.63   167395.92   1931.20 o 
   6   2   1    76057.20    74372.30    790.24 o 
   8   2   1    22938.71    23557.29    305.98 o 
  10   2   1     7089.95     6677.76    289.15 o 
  12   2   1     3601.47     3863.26    238.79 o 
 -11   3   1      758.50      866.86    118.51 o 
  -9   3   1    12946.14    13569.09    592.53 o 
  -7   3   1    88191.47    88894.45    947.93 o 
  -5   3   1    27527.39    26589.47    448.74 o 
  -3   3   1    49002.43    53326.93    647.67 o 
  -1   3   1    13279.08    13082.30    186.92 o 
   1   3   1    12570.02    12290.35    151.23 o 
   3   3   1    50162.91    54936.85    831.69 o 
   5   3   1    29178.41    28312.60    341.75 o 
   7   3   1    86408.23    86915.53    927.34 o 
   9   3   1    12911.17    13267.79    246.30 o 
  11   3   1      725.52      973.52    128.58 o 
 -12   4   1     9357.09     9645.72    392.25 o 
 -10   4   1    19825.63    19497.64    581.27 o 
  -8   4   1    43817.53    42378.11    505.73 o 
  -6   4   1    79539.95    78933.56   1188.01 o 
  -4   4   1    81507.73    80555.26    970.38 o 
  -2   4   1    33893.34    34495.77    728.37 o 
   0   4   1    49702.48    49010.75    464.06 o 
   2   4   1    32333.49    33628.57    437.83 o 
   4   4   1    80586.80    80228.44   1205.91 o 
   6   4   1    79692.14    79941.58    991.07 o 
   8   4   1    43951.47    43323.13    595.48 o 
  10   4   1    19248.08    18012.18    557.57 o 
  12   4   1     9190.46     9720.38    405.88 o 
 -11   5   1      156.38      274.34     85.92 o 
  -9   5   1    35597.85    35910.43   1048.77 o 
  -7   5   1    38740.48    38731.69    658.82 o 
  -5   5   1    10691.48    10370.40    238.82 o 
  -3   5   1     3708.38     3463.45    167.68 o 
  -1   5   1     7963.75     8492.38    111.50 o 
   1   5   1     8729.91     9440.45    134.36 o 
   3   5   1     3473.41     3240.20    112.06 o 
   5   5   1    11247.83    10779.89    248.64 o 
   7   5   1    39365.06    38922.61    670.45 o 
   9   5   1    37349.27    36469.29    665.60 o 
  11   5   1      144.66      216.27     82.36 o 
 -12   6   1     5039.49     4989.06    287.37 o 
 -10   6   1     3841.24     3802.23    233.45 o 
  -6   6   1    92915.69    92972.86   1429.88 o 
  -4   6   1    43593.39    42914.61    558.04 o 
  -2   6   1    22868.52    22106.67    285.61 o 
   0   6   1      160.04      241.00     31.68 o 
   2   6   1    21746.26    20740.77    262.41 o 
   4   6   1    44228.58    43241.11    720.48 o 
   6   6   1    92536.30    90338.06   1395.55 o 
   8   6   1    29626.28    28817.02    556.21 o 
  10   6   1     3850.81     3824.16    235.83 o 
  12   6   1     5195.11     4944.03    290.34 o 
 -11   7   1     6807.48     7125.71    348.40 o 
  -9   7   1    11993.88    12267.64    450.91 o 
  -7   7   1     4992.86     4556.81    202.64 o 
  -5   7   1     2504.77     2585.30    266.04 o 
  -3   7   1    16383.54    15700.13    266.97 o 
  -1   7   1     8157.25     8781.62    126.16 o 
   1   7   1     7206.32     7709.63    117.38 o 
   3   7   1    16491.53    15793.21    255.37 o 
   5   7   1     2936.85     2946.56    129.46 o 
   7   7   1     5590.76     5520.52    192.86 o 
   9   7   1    11723.40    11981.99    321.57 o 
  11   7   1     7083.53     7497.22    360.85 o 
 -10   8   1      104.70      256.56     94.80 o 
  -8   8   1    11699.92    10715.42    300.38 o 
  -6   8   1    17846.25    17251.17    387.33 o 
  -4   8   1    30817.25    30449.90    444.39 o 
  -2   8   1    33970.34    33530.55    423.60 o 
   0   8   1    12972.27    13019.46    211.23 o 
   2   8   1    33824.82    33776.37    428.66 o 
   4   8   1    31194.79    31000.77    452.11 o 
   6   8   1    18448.88    18258.58    317.51 o 
   8   8   1    12075.50    11341.00    314.11 o 
  10   8   1       76.49      284.41     97.77 o 
 -11   9   1     4675.15     4411.25    197.67 o 
  -9   9   1     2204.05     1963.63    186.05 o 
  -7   9   1     1416.36     1529.76    113.75 o 
  -5   9   1    22561.00    21546.21    376.04 o 
  -3   9   1    12133.99    11286.96    203.70 o 
  -1   9   1     3669.56     3588.62    103.52 o 
   1   9   1     3721.38     3535.56    102.89 o 
   3   9   1    10734.65     9948.76    189.26 o 
   5   9   1    22380.43    21530.06    463.48 o 
   7   9   1     1344.79     1456.68    112.98 o 
   9   9   1     2150.96     2227.19    114.29 o 
  11   9   1     4680.33     4873.13    210.84 o 
 -10  10   1      403.76      651.19    134.50 o 
  -8  10   1     4795.56     5242.24    217.41 o 
  -6  10   1      313.97      526.16    114.95 o 
  -4  10   1    41992.30    40190.58    610.49 o 
  -2  10   1    21271.30    21737.45    327.62 o 
   0  10   1     1805.02     1980.42     97.33 o 
   2  10   1    21717.59    22220.77    334.39 o 
   4  10   1    42088.59    40809.84    619.88 o 
   6  10   1      275.81      318.18     66.79 o 
   8  10   1     4526.57     4755.46    208.39 o 
  10  10   1      424.61      534.46    130.95 o 
  -9  11   1     4168.85     4030.36    287.37 o 
  -7  11   1    10179.92     9789.57    398.84 o 
  -5  11   1    12100.81    11565.01    269.97 o 
  -3  11   1     5263.21     5440.90    191.15 o 
  -1  11   1     5899.05     5988.69    153.59 o 
   1  11   1     5806.53     6038.28    154.12 o 
   3  11   1     5612.02     5527.13    149.29 o 
   5  11   1    12131.50    11578.39    271.02 o 
   7  11   1     9741.30     9759.08    252.87 o 
   9  11   1     3973.06     3862.42    201.95 o 
  -6  12   1     6712.61     7017.01    214.22 o 
  -4  12   1     1890.78     1929.71    109.46 o 
  -2  12   1     1875.53     1941.19     92.83 o 
   0  12   1      147.63      268.11     45.83 o 
   2  12   1     1946.86     2058.63     96.73 o 
   4  12   1     1793.97     1923.50    109.84 o 
   6  12   1     6645.31     6946.79    213.22 o 
  -5  13   1     2610.99     2763.44    176.23 o 
  -3  13   1      719.16      722.49     69.08 o 
  -1  13   1     7488.31     7367.52    190.85 o 
   1  13   1     7331.26     6898.52    185.25 o 
   3  13   1      738.83      742.26     70.78 o 
   5  13   1     2630.09     2768.03    138.55 o 
  -2  14   1     2850.40     2897.14    126.09 o 
   0  14   1        1.82       90.05     44.90 o 
   2  14   1     2763.95     2693.26    122.04 o 
   2   0   2     7234.43     6781.98    163.84 o 
   6   0   2   154466.42   153660.22   1757.85 o 
   8   0   2    90746.70    88133.34   1368.37 o 
  10   0   2    38309.86    36836.23    639.80 o 
 -11   1   2     4859.70     5300.73    264.86 o 
  -9   1   2    35505.88    35070.14    880.08 o 
  -7   1   2    44029.46    43356.04    492.78 o 
  -5   1   2    26711.74    29466.50    336.14 o 
  -3   1   2    32926.42    32371.59    447.49 o 
  -1   1   2     5455.11     4419.10    113.56 o 
   1   1   2     4798.35     4003.10     66.59 o 
   3   1   2    31645.86    31470.01    420.06 o 
   5   1   2    24759.76    26763.23    307.56 o 
   7   1   2    45990.72    44577.75    503.87 o 
   9   1   2    37264.47    36160.21    509.02 o 
  11   1   2     4615.21     4504.97    244.12 o 
 -10   2   2    27554.92    27247.04    649.70 o 
  -8   2   2    44291.45    43304.46    504.60 o 
  -6   2   2   114312.46   108312.64   1002.81 o 
  -4   2   2    86596.16    86235.54   1019.99 o 
  -2   2   2    38980.95    41484.15    502.79 o 
   0   2   2       72.85      139.84     20.74 o 
   2   2   2    41924.78    44862.23    545.57 o 
   4   2   2    86342.94    89512.12   1182.36 o 
   8   2   2    43597.72    42141.20    570.88 o 
  10   2   2    26302.91    24684.60    682.59 o 
  12   2   2    15077.75    14206.39    497.72 o 
 -11   3   2     9991.12     9940.80    376.25 o 
  -9   3   2    11430.08    11654.01    225.51 o 
  -7   3   2    22418.39    22264.78    291.06 o 
  -5   3   2     9444.42     9779.68    135.34 o 
  -3   3   2   104382.35   110607.65   1291.80 o 
  -1   3   2    54794.83    59659.81    617.59 o 
   1   3   2    54283.29    58318.29    601.64 o 
   3   3   2   104918.66   110864.77   1608.60 o 
   5   3   2    10258.55    10984.10    186.35 o 
   9   3   2    10720.22    10560.56    270.19 o 
  11   3   2    10405.67    10024.34    392.25 o 
 -10   4   2     1206.82     1334.41     96.78 o 
  -8   4   2     6224.97     6251.32    192.51 o 
  -6   4   2    17553.68    18009.67    407.70 o 
  -4   4   2   161127.27   159499.14   1856.78 o 
  -2   4   2   211414.30   213304.17   2462.65 o 
   0   4   2     2486.00     3525.47     62.96 o 
   2   4   2   215295.63   214986.78   2136.69 o 
   4   4   2   164032.77   164644.17   2376.10 o 
   6   4   2    17558.83    18206.74    767.34 o 
  10   4   2     1217.28     1319.55    139.84 o 
  12   4   2     2175.90     1829.72    174.20 o 
 -11   5   2     4501.58     4589.11    255.38 o 
  -9   5   2     3878.59     3557.21    148.67 o 
  -7   5   2     6601.78     7219.72    203.30 o 
  -5   5   2    16213.91    16677.59    258.97 o 
  -3   5   2    14685.58    15618.37    231.04 o 
  -1   5   2    10406.85     8999.99    114.97 o 
   1   5   2     9702.69     8045.23    120.74 o 
   3   5   2    14630.10    15526.46    241.36 o 
   5   5   2    15769.48    16129.22    330.55 o 
   7   5   2     6872.71     7444.96    426.91 o 
  11   5   2     4433.40     4689.84    266.04 o 
  13   5   2     1753.52     1796.54    187.83 o 
 -12   6   2     3810.65     4048.73    261.90 o 
 -10   6   2     8837.61     9177.62    376.25 o 
  -8   6   2    10795.33    11254.18    268.23 o 
  -6   6   2    21740.16    21814.20    844.65 o 
  -4   6   2    54296.29    55883.92    704.76 o 
  -2   6   2   105905.48   106994.95    990.46 o 
   0   6   2      991.10     1326.07     60.20 o 
   2   6   2   107082.44   107997.44   1117.20 o 
   4   6   2    54973.81    55211.09    712.32 o 
   6   6   2    22542.90    21527.02    431.71 o 
   8   6   2    10056.49     9918.70    270.61 o 
  10   6   2     8872.20     9274.21    386.92 o 
  12   6   2     3929.14     3721.06    253.01 o 
 -11   7   2      804.26      660.07    126.21 o 
  -9   7   2    12999.89    12322.16    450.91 o 
  -7   7   2    24335.85    23642.70    476.54 o 
  -5   7   2    21969.45    23190.96    454.46 o 
  -3   7   2      745.95      866.60     94.86 o 
  -1   7   2     2229.56     1997.01     66.64 o 
   1   7   2     2153.51     2034.84     55.18 o 
   3   7   2      921.32      902.31     57.39 o 
   5   7   2    21423.46    22020.04    348.71 o 
   7   7   2    24302.05    23796.34    488.39 o 
   9   7   2    12956.85    12555.05    364.70 o 
  11   7   2      750.09      927.89    143.39 o 
 -10   8   2     7663.31     7920.88    367.96 o 
  -8   8   2    38145.11    38275.43    604.29 o 
  -6   8   2    15775.07    15767.47    365.28 o 
  -4   8   2    25357.06    25230.56    401.70 o 
  -2   8   2    17247.69    17784.43    262.57 o 
   0   8   2     1762.40     1993.15     73.12 o 
   2   8   2    17182.68    17681.22    264.36 o 
   4   8   2    25548.18    25217.64    386.74 o 
   6   8   2    14531.73    14317.26    270.94 o 
   8   8   2    38274.35    38381.88    589.81 o 
  10   8   2     7685.97     7721.53    255.45 o 
  -9   9   2    13373.05    12909.94    498.31 o 
  -7   9   2    28358.52    27087.02    558.38 o 
  -5   9   2     1021.51     1113.48     75.69 o 
  -3   9   2     7171.65     7062.92    152.52 o 
  -1   9   2     4665.17     4844.09    121.64 o 
   1   9   2     4375.46     4407.42    115.73 o 
   3   9   2     6982.94     6724.52    150.43 o 
   5   9   2      992.79     1188.94    114.65 o 
   7   9   2    28913.23    27638.85    450.53 o 
   9   9   2    13401.95    12899.27    284.53 o 
 -10  10   2     5379.14     5247.40    318.78 o 
  -8  10   2    11064.71    11233.25    329.02 o 
  -6  10   2    34203.37    33695.71    541.60 o 
  -4  10   2    39095.13    37518.30    495.53 o 
  -2  10   2    10604.42    10475.43    202.21 o 
   0  10   2     3892.27     3641.84    111.26 o 
   2  10   2     9953.90     9693.00    210.61 o 
   4  10   2    39015.00    37104.92    576.92 o 
   6  10   2    33478.60    32356.66    650.75 o 
   8  10   2    11007.75    10693.02    327.71 o 
  10  10   2     5350.96     4902.55    308.71 o 
  -9  11   2     9728.50     9767.78    450.91 o 
  -7  11   2     4146.94     3920.81    152.19 o 
  -5  11   2     3061.05     2748.40    133.31 o 
  -3  11   2    13456.80    13359.73    248.23 o 
  -1  11   2    14224.39    13531.53    249.23 o 
   1  11   2    14027.13    13062.49    243.74 o 
   3  11   2    13443.57    13829.58    256.10 o 
   5  11   2     2807.96     2340.95    116.38 o 
   7  11   2     4374.35     4537.90    207.58 o 
   9  11   2     9565.76     9745.21    415.95 o 
  -6  12   2    13740.91    13630.40    336.29 o 
  -4  12   2    24512.41    23432.05    437.48 o 
  -2  12   2    26361.71    26265.50    404.30 o 
   0  12   2     6619.50     6947.28    177.46 o 
   2  12   2    25968.69    25594.88    397.39 o 
   4  12   2    24590.44    23690.01    444.42 o 
   6  12   2    13840.87    13432.69    314.00 o 
  -5  13   2     4115.68     4277.49    212.27 o 
  -3  13   2    12067.56    12121.54    255.63 o 
  -1  13   2     4327.17     4444.12    174.90 o 
   1  13   2     4318.05     4463.41    148.56 o 
   3  13   2    11272.35    11033.94    243.18 o 
   5  13   2     3985.05     3958.38    166.14 o 
  -2  14   2    10200.96    10727.05    249.31 o 
   0  14   2     6729.46     6707.68    191.18 o 
   2  14   2    10319.65    10619.45    248.05 o 
   2   0   3     4971.90     3744.05     69.88 o 
   4   0   3     3378.32     3037.90     82.66 o 
   6   0   3     1197.84     1503.99    133.76 o 
   8   0   3     2279.65     2366.67     96.89 o 
  10   0   3      273.40      280.86     80.58 o 
  12   0   3      709.28      816.50    128.58 o 
 -11   1   3    44294.14    44646.78   1102.10 o 
  -9   1   3    20916.58    21015.59    335.32 o 
  -7   1   3      132.61      259.19     24.76 o 
  -5   1   3    76114.48    78585.47    937.50 o 
  -3   1   3    55147.66    54997.16    511.15 o 
  -1   1   3     2833.60     2491.99     82.19 o 
   1   1   3     3042.77     2724.08     46.03 o 
   3   1   3    54650.40    53066.91    493.59 o 
   5   1   3    77127.48    79535.20    740.58 o 
   7   1   3       51.43      214.65     54.65 o 
   9   1   3    20897.97    20245.01    325.26 o 
  11   1   3    44136.79    42717.52   1061.21 o 
 -10   2   3     4244.19     4270.09    157.81 o 
  -8   2   3      699.23      680.78     51.06 o 
  -6   2   3      186.00      362.22     33.66 o 
  -4   2   3    63747.21    65637.65    686.73 o 
  -2   2   3   202295.80   195072.34   1956.34 o 
   0   2   3   273622.00   242886.70   2822.39 o 
   2   2   3   201291.22   196746.28   2240.03 o 
   4   2   3    64069.53    66262.65    808.15 o 
   6   2   3      224.62      385.41     28.45 o 
   8   2   3      897.48      939.97     86.92 o 
  10   2   3     4284.76     4443.94    239.97 o 
  12   2   3     1481.98     1621.15    161.17 o 
  -9   3   3     2793.38     3247.46    149.54 o 
  -5   3   3    25780.42    25176.61    270.96 o 
  -1   3   3    11972.10    11886.99    165.57 o 
   1   3   3    11529.40    11482.35    127.35 o 
   3   3   3    25196.91    25180.02    338.74 o 
   5   3   3    26679.23    26369.11    365.57 o 
   7   3   3    11367.59    12178.17    183.13 o 
   9   3   3     2715.78     2891.12    130.51 o 
  11   3   3     9032.14     9095.86    376.85 o 
  13   3   3     5558.07     5343.39    301.60 o 
 -10   4   3    11941.97    11715.92    293.13 o 
  -8   4   3     1162.77     1206.12     83.03 o 
  -6   4   3     8641.80     8946.90    132.99 o 
  -2   4   3   341806.28   322568.28   2882.21 o 
   0   4   3   436631.91   379197.63   3805.63 o 
   2   4   3   345026.09   322536.75   3249.96 o 
   4   4   3    57579.53    61271.64    948.33 o 
   6   4   3     8602.27     8896.09    173.61 o 
   8   4   3     1329.81     1395.37     91.33 o 
  10   4   3    12542.60    12566.87    449.13 o 
  12   4   3     7020.07     6801.00    334.18 o 
 -11   5   3      466.52      812.35    120.88 o 
  -9   5   3     4725.92     4758.07    247.68 o 
  -7   5   3     8064.99     8425.85    202.36 o 
  -5   5   3     5324.06     5129.62    138.83 o 
  -3   5   3    21602.54    23051.34    239.22 o 
  -1   5   3    65240.80    67020.31    631.39 o 
   1   5   3    64292.76    65186.89    687.58 o 
   3   5   3    22069.63    23497.24    400.95 o 
   5   5   3     5520.66     5613.87    167.39 o 
   7   5   3     7918.94     8321.74    216.97 o 
   9   5   3     4631.43     4551.97    176.97 o 
  11   5   3      476.51      576.53    112.58 o 
  13   5   3     2259.75     2747.54    225.16 o 
 -10   6   3    14128.44    13721.70    478.17 o 
  -8   6   3     3946.15     3638.12    120.51 o 
  -6   6   3    10352.72    10855.22    201.56 o 
  -4   6   3    13286.27    14017.87    224.99 o 
  -2   6   3   171113.72   167212.11   1518.67 o 
   0   6   3   503042.31   460836.72   4121.12 o 
   2   6   3   171787.08   162560.23   1646.84 o 
   4   6   3    13494.61    14443.11    437.63 o 
   6   6   3    10480.36    10959.85    273.57 o 
   8   6   3     4211.15     4493.65    523.79 o 
  10   6   3    14381.17    14025.67    498.91 o 
  12   6   3    12171.24    12672.34    499.50 o 
 -11   7   3    22919.48    21817.96    683.18 o 
  -9   7   3    12787.13    12077.88    370.03 o 
  -7   7   3     1637.03     1988.40    127.99 o 
  -5   7   3    19018.75    19348.27    397.77 o 
  -3   7   3    35778.20    35971.83    510.85 o 
  -1   7   3    11488.95    11562.64    184.22 o 
   1   7   3    12492.84    12408.01    182.05 o 
   3   7   3    35784.78    34417.25    414.71 o 
   5   7   3    19858.68    19940.09    324.90 o 
   7   7   3     1838.13     2009.60    103.69 o 
   9   7   3    12472.57    12144.28    276.64 o 
  11   7   3    22721.64    21343.09    547.79 o 
 -10   8   3    13062.55    12365.41    476.39 o 
  -8   8   3    16519.42    16202.84    391.27 o 
  -6   8   3      729.55      587.01     87.69 o 
  -4   8   3      349.08      355.79     46.11 o 
  -2   8   3    12714.09    12743.29    208.21 o 
   0   8   3    44219.86    45548.01    543.93 o 
   2   8   3    13182.94    12902.39    243.68 o 
   4   8   3      282.67      278.11     51.48 o 
   6   8   3      833.48      747.90     61.95 o 
   8   8   3    16973.54    16334.59    488.28 o 
  10   8   3    13542.24    12783.27    524.68 o 
  -9   9   3    13118.99    11801.33    466.91 o 
  -7   9   3     4442.56     4504.69    192.11 o 
  -5   9   3    28138.21    26594.51    434.99 o 
  -3   9   3     9324.72     8526.11    170.86 o 
  -1   9   3     3874.24     3758.19    106.30 o 
   1   9   3     3805.74     3537.97    103.92 o 
   3   9   3     8558.65     7617.94    186.92 o 
   5   9   3    27926.35    26180.22    536.18 o 
   7   9   3     4692.45     4883.30    163.19 o 
   9   9   3    13256.92    13099.65    288.33 o 
 -10  10   3     8391.62     8252.69    403.51 o 
  -8  10   3     2903.90     3120.93    210.64 o 
  -6  10   3     1492.34     1680.60     97.11 o 
  -4  10   3     9174.10     9031.13    188.16 o 
  -2  10   3    17351.74    17220.99    337.94 o 
   0  10   3    21801.43    21212.45    321.33 o 
   2  10   3    16717.45    16421.91    272.94 o 
   4  10   3     8633.52     8169.81    257.64 o 
   6  10   3     1547.68     1618.23    120.01 o 
   8  10   3     3022.68     2933.88    165.24 o 
  10  10   3     8749.42     8307.20    414.18 o 
  -9  11   3     1261.72     1356.88    178.94 o 
  -7  11   3     3367.94     3266.08    178.36 o 
  -5  11   3    11325.13    11120.01    262.13 o 
  -3  11   3     2070.85     2161.50     91.32 o 
  -1  11   3    14827.60    14082.13    280.95 o 
   1  11   3    15870.89    15256.83    269.62 o 
   3  11   3     2126.82     2210.44     95.11 o 
   5  11   3    11171.70    10951.50    263.83 o 
   7  11   3     3583.95     3550.27    207.38 o 
   9  11   3     1299.73     1374.52    169.17 o 
  -6  12   3      916.65     1090.66     91.94 o 
  -4  12   3     7147.65     6979.05    209.76 o 
  -2  12   3    24097.14    24164.92    380.64 o 
   0  12   3    44693.52    44760.92    596.52 o 
   2  12   3    24183.48    24201.32    382.95 o 
   4  12   3     7091.05     7054.67    213.13 o 
   6  12   3      895.30      971.30     89.60 o 
  -5  13   3     1582.94     1501.42    135.74 o 
  -3  13   3     1799.46     2011.06    101.20 o 
  -1  13   3    19414.02    19830.51    346.15 o 
   1  13   3    18993.75    19600.21    344.97 o 
   3  13   3     1777.72     1987.59    100.85 o 
   5  13   3     1547.26     1615.04    113.71 o 
  -2  14   3    23902.17    23966.60    407.62 o 
   0  14   3    32563.96    33464.77    511.10 o 
   2  14   3    23546.58    23497.19    403.40 o 
   0   0   4    19758.89    15962.63    347.81 o 
   2   0   4     4098.32     5494.69    103.63 o 
   4   0   4   227825.80   219831.61   1963.94 o 
   6   0   4   241048.39   231285.23   2497.35 o 
  10   0   4      385.38      510.76     95.99 o 
  12   0   4     2493.84     2621.92    203.24 o 
 -11   1   4     3539.26     4304.10    247.08 o 
  -9   1   4    25856.42    25628.72    391.25 o 
  -7   1   4    48141.55    47390.35    541.62 o 
  -5   1   4    37728.46    39173.29    389.03 o 
  -3   1   4     7329.98     7873.45     96.13 o 
  -1   1   4     7397.48     6475.65    120.30 o 
   1   1   4     7155.42     6447.83    109.05 o 
   3   1   4     7761.06     8092.36    125.72 o 
   5   1   4    37866.97    38937.11    385.34 o 
   7   1   4    47815.41    46529.01    518.22 o 
   9   1   4    24401.53    24334.67    666.30 o 
  11   1   4     3301.11     3690.25    226.94 o 
 -10   2   4     2587.63     2625.93    124.44 o 
  -8   2   4    28817.23    27684.55    405.10 o 
  -6   2   4   101755.05   101066.63    941.22 o 
  -4   2   4   117432.63   112046.51   1020.15 o 
  -2   2   4   117334.55   124229.92   1134.39 o 
   0   2   4     6722.17     5176.71     70.60 o 
   2   2   4   118356.08   126280.23   1264.36 o 
   4   2   4   115195.02   110131.25   1119.64 o 
   6   2   4    97770.23    95591.08   1004.41 o 
  10   2   4     2747.10     2625.71    130.08 o 
  12   2   4     2919.77     2807.38    210.35 o 
 -11   3   4     9990.66    10217.51    401.73 o 
  -9   3   4    11108.40    10892.86    218.65 o 
  -7   3   4    11217.04    11300.34    159.21 o 
  -5   3   4    13216.79    14610.75    194.31 o 
  -3   3   4     5534.25     5890.85    110.07 o 
  -1   3   4     6645.44     7083.90    105.38 o 
   1   3   4     6009.04     6325.80     87.40 o 
   3   3   4     4938.42     5178.54     89.69 o 
   5   3   4    14076.32    15573.65    208.95 o 
   7   3   4    11694.22    11798.46    212.08 o 
   9   3   4    10053.38    10320.60    380.40 o 
  11   3   4     9394.27     8734.42    372.70 o 
  13   3   4     4839.61     5176.89    298.04 o 
 -10   4   4     1381.59     1459.62    101.06 o 
  -8   4   4      295.20      490.68     46.83 o 
  -6   4   4    27622.85    28046.01    309.51 o 
  -4   4   4   150217.59   141188.14   2671.92 o 
  -2   4   4   113141.30   118829.57   1075.80 o 
   0   4   4     8058.27     7668.71    155.14 o 
   2   4   4   112499.63   116957.82   1182.06 o 
   4   4   4   150202.48   144829.88   1470.14 o 
   6   4   4    28689.27    28965.16    411.68 o 
   8   4   4      350.59     1023.01    407.95 o 
  12   4   4       93.98      167.68     86.51 o 
 -11   5   4     8596.26     8350.46    349.00 o 
  -9   5   4     4379.07     4623.61    169.47 o 
  -7   5   4    10065.54    10328.73    486.98 o 
  -5   5   4    44238.37    44678.74    704.51 o 
  -3   5   4    19395.81    19577.28    193.08 o 
  -1   5   4    24695.89    23632.59    250.36 o 
   1   5   4    26265.85    25760.27    326.12 o 
   3   5   4    18545.00    17800.09    289.78 o 
   5   5   4    43699.99    44662.90    596.69 o 
   7   5   4     9665.54     9399.68    249.83 o 
   9   5   4     4569.12     4498.79    176.40 o 
  11   5   4     8583.40     8190.48    371.51 o 
  13   5   4     3271.73     3375.29    204.12 o 
 -10   6   4      441.87      675.48    110.80 o 
  -8   6   4     5799.63     6478.55    765.84 o 
  -4   6   4    37434.01    37733.60    502.01 o 
  -2   6   4    16313.01    17476.06    267.86 o 
   0   6   4    27618.57    27243.43    323.42 o 
   2   6   4    17524.37    18537.29    244.12 o 
   4   6   4    37605.00    37373.96    511.66 o 
   6   6   4    18678.96    18705.08    314.03 o 
   8   6   4     6047.94     5889.37    203.18 o 
  10   6   4      460.06      482.12    100.73 o 
  12   6   4     3606.70     3813.81    277.89 o 
 -11   7   4     6155.45     5905.70    308.11 o 
  -9   7   4    12893.62    12453.10    565.27 o 
  -7   7   4    28331.97    27875.35    750.73 o 
  -5   7   4    59381.67    59675.84    970.33 o 
  -3   7   4    21079.32    21385.08    415.27 o 
  -1   7   4    17855.34    19614.68    269.73 o 
   1   7   4    16542.28    18104.28    242.38 o 
   3   7   4    20749.63    20731.73    319.90 o 
   5   7   4    59304.57    57175.79    757.02 o 
   7   7   4    29196.74    27893.76    440.26 o 
   9   7   4    12512.52    12257.76    511.06 o 
  11   7   4     6031.75     5797.15    226.35 o 
 -10   8   4     3450.90     3862.67    249.45 o 
  -8   8   4    27010.47    27923.29    616.23 o 
  -6   8   4    46960.47    45836.26    650.19 o 
  -4   8   4    24840.65    25470.28    345.36 o 
  -2   8   4     4577.07     4699.36    112.19 o 
   0   8   4    19464.78    21041.60    296.67 o 
   2   8   4     4856.04     4739.98    133.21 o 
   4   8   4    25644.03    24704.75    383.87 o 
   6   8   4    46018.65    43611.56    621.60 o 
   8   8   4    26645.15    27004.33    448.78 o 
  10   8   4     3400.47     3419.50    205.73 o 
  -9   9   4     7975.24     7514.41    359.66 o 
  -7   9   4    32547.21    31273.99    499.59 o 
  -5   9   4     5250.06     5711.36    194.82 o 
  -3   9   4     3694.38     3837.43    108.66 o 
  -1   9   4     7319.27     6935.60    149.13 o 
   1   9   4     7367.85     6934.59    150.08 o 
   3   9   4     3716.22     4021.73    131.81 o 
   5   9   4     5147.03     5378.79    198.68 o 
   7   9   4    32938.72    30824.62    492.62 o 
   9   9   4     7536.34     7058.31    203.17 o 
 -10  10   4     2925.12     2992.25    245.31 o 
  -8  10   4    15879.89    15727.99    565.86 o 
  -6  10   4    48940.07    47971.40    706.15 o 
  -4  10   4    50470.07    49711.02   1261.28 o 
  -2  10   4     3532.04     3781.50    114.12 o 
   0  10   4       13.57      155.18     86.53 o 
   2  10   4     3724.83     3774.37    115.91 o 
   4  10   4    50941.77    49827.65    888.53 o 
   6  10   4    48291.95    46511.63    860.41 o 
   8  10   4    15784.79    15122.65    584.53 o 
  10  10   4     2814.69     2642.66    234.64 o 
  -9  11   4     5291.28     5168.01    321.15 o 
  -7  11   4     2205.38     2183.23    143.26 o 
  -5  11   4       59.28       62.41     46.27 o 
  -3  11   4     3779.63     3890.39    175.58 o 
  -1  11   4     4347.31     4382.08    130.31 o 
   1  11   4     4575.74     4588.07    134.05 o 
   3  11   4     3486.53     3565.48    119.92 o 
   5  11   4       31.28      152.59     56.68 o 
   7  11   4     2289.71     2154.87    146.69 o 
   9  11   4     5244.97     5119.95    236.79 o 
  -6  12   4    26583.77    26153.12    475.72 o 
  -4  12   4    30080.57    28929.33    506.89 o 
  -2  12   4     9476.20     8798.36    201.43 o 
   0  12   4       88.42      182.57     42.25 o 
   2  12   4     9539.15     9041.41    206.41 o 
   4  12   4    30374.31    29979.10    524.02 o 
   6  12   4    26477.39    25498.35    477.54 o 
  -5  13   4    14552.89    14454.59    335.71 o 
  -3  13   4    14021.04    14034.72    326.96 o 
  -1  13   4     4556.32     4476.69    147.07 o 
   1  13   4     4253.57     3974.21    141.07 o 
   3  13   4    14051.39    14033.78    327.91 o 
   5  13   4    14373.96    13873.91    331.31 o 
  -2  14   4     4141.62     4432.79    155.22 o 
   0  14   4     2537.89     2813.71    129.77 o 
   2  14   4     4330.55     4778.10    162.34 o 
   2   0   5   384207.06   342070.50   6577.01 o 
   4   0   5   122000.80   118547.06   1158.09 o 
   6   0   5    43943.49    47700.22    584.45 o 
   8   0   5      332.84      365.11     44.13 o 
  10   0   5     8712.59     8813.10    248.24 o 
  12   0   5     1275.27     1161.94    149.91 o 
 -11   1   5     5379.17     6091.75    299.23 o 
  -9   1   5    17108.87    16870.74    345.82 o 
  -7   1   5    22184.01    22324.27    304.29 o 
  -5   1   5    11469.48    11461.05    141.60 o 
  -3   1   5     9762.20     9409.61    102.13 o 
  -1   1   5    32647.31    33573.72    478.35 o 
   1   1   5    35360.55    37467.59    392.91 o 
   3   1   5     9923.44     9325.46    132.45 o 
   5   1   5    11335.35    10993.73    134.64 o 
   7   1   5    21791.09    21646.56    282.70 o 
  11   1   5     5412.06     5767.64    293.89 o 
  13   1   5      911.98      837.83    139.84 o 
 -10   2   5    24212.86    25546.93    507.80 o 
  -8   2   5    41500.22    41669.36    494.22 o 
  -6   2   5     7369.40     7163.55    225.90 o 
  -4   2   5   136311.88   126782.45   1358.70 o 
  -2   2   5    38569.48    37418.85    340.37 o 
   0   2   5   100343.45   106552.23    952.20 o 
   2   2   5    38869.53    37480.00    404.36 o 
   4   2   5   135820.27   127311.05   1288.90 o 
   6   2   5     7733.85     7279.30    125.81 o 
   8   2   5    41424.71    40889.67    707.88 o 
  12   2   5    11561.80    10290.39    419.51 o 
 -11   3   5      347.87      544.53    111.99 o 
  -9   3   5    37789.84    38797.37    677.55 o 
  -7   3   5    98331.16    98909.02    936.45 o 
  -5   3   5    24532.51    25343.23    274.34 o 
  -3   3   5    52912.22    54669.86    515.20 o 
  -1   3   5    19296.24    18959.71    190.42 o 
   1   3   5    17878.48    17197.52    180.82 o 
   3   3   5    51720.02    53104.14    567.29 o 
   5   3   5    24134.91    24995.45    307.63 o 
   7   3   5    99374.88    98661.69   1205.72 o 
   9   3   5    36240.74    34906.30    641.28 o 
  11   3   5      326.34      215.09     81.77 o 
  13   3   5     6590.08     6908.84    355.52 o 
 -10   4   5    56323.11    54282.21    908.82 o 
  -8   4   5    29725.86    30581.49    391.30 o 
  -6   4   5    60695.91    62256.29    612.32 o 
  -4   4   5    42126.41    40508.40    400.93 o 
  -2   4   5    37247.02    37818.19    354.64 o 
   0   4   5    13464.94    15183.34    163.08 o 
   2   4   5    35958.27    34923.41    450.57 o 
   4   4   5    40650.43    39577.04    450.02 o 
   6   4   5    58529.82    59710.31    762.60 o 
   8   4   5    29462.01    28954.90    551.44 o 
  10   4   5    57325.23    52973.25    920.98 o 
  12   4   5    25523.27    23958.76    740.66 o 
  -9   5   5    36271.02    36004.20    535.31 o 
  -7   5   5    56997.73    56333.15    573.69 o 
  -5   5   5     7068.93     7253.19    110.52 o 
  -3   5   5    25364.11    27458.72    257.99 o 
   1   5   5    12312.23    12997.80    161.36 o 
   3   5   5    23462.57    24761.93    319.35 o 
   5   5   5     7461.17     7782.17    165.39 o 
   7   5   5    57118.01    55806.95    929.06 o 
   9   5   5    34770.54    32940.05    630.64 o 
  11   5   5     2459.62     2685.32    149.36 o 
  13   5   5     6615.08     6849.20    259.57 o 
 -10   6   5    16829.83    16091.81    554.90 o 
  -8   6   5    37690.29    36941.78    660.24 o 
  -6   6   5    38474.86    39413.79    537.49 o 
  -4   6   5    36841.02    38126.17    630.43 o 
  -2   6   5    76451.37    79252.40    894.57 o 
   0   6   5    25946.43    26525.29    317.47 o 
   2   6   5    76138.61    77211.89    822.41 o 
   4   6   5    37088.75    37490.09    901.74 o 
   6   6   5    38782.20    40522.22    758.91 o 
   8   6   5    38197.19    37216.36    556.02 o 
  10   6   5    16508.15    15033.04    308.52 o 
  12   6   5    12495.62    12148.60    351.68 o 
 -11   7   5     2955.23     2895.67    220.42 o 
  -9   7   5    18610.21    17565.45    439.36 o 
  -7   7   5     6213.13     5558.32    645.56 o 
  -5   7   5       34.03      107.37     39.58 o 
  -3   7   5    22719.64    23079.64    306.66 o 
  -1   7   5    31733.70    32607.04    347.74 o 
   1   7   5    31533.30    31676.49    380.14 o 
   3   7   5    20975.04    20453.54    318.02 o 
   5   7   5       74.34      268.84     54.42 o 
   7   7   5     6804.34     6846.51    175.88 o 
   9   7   5    18363.03    17576.09    483.78 o 
  11   7   5     2909.90     2860.15    159.99 o 
 -10   8   5     1288.37     1162.53    150.50 o 
  -8   8   5     1151.12     1222.24    203.83 o 
  -6   8   5    23103.29    22697.02    766.95 o 
  -4   8   5    36862.38    36659.72    458.02 o 
  -2   8   5    34946.13    34803.71    436.51 o 
   0   8   5    26137.08    24894.46    336.87 o 
   2   8   5    36017.59    34511.96    503.89 o 
   4   8   5    37144.29    35313.37    508.88 o 
   6   8   5    23441.55    22165.75    531.12 o 
   8   8   5     1072.08     1072.05     79.95 o 
  10   8   5     1318.07     1428.62    182.53 o 
  -9   9   5     1657.11     1545.31    169.46 o 
  -7   9   5      753.77      755.67     84.78 o 
  -5   9   5    22486.16    21694.48    374.78 o 
  -3   9   5    30619.04    29697.53    465.42 o 
  -1   9   5    18045.10    18753.55    283.46 o 
   1   9   5    17773.70    18569.26    322.54 o 
   3   9   5    30433.77    29250.04    460.52 o 
   5   9   5    22742.34    21861.02    473.20 o 
   7   9   5      663.30      753.29    145.46 o 
   9   9   5     1777.73     1825.75    143.53 o 
 -10  10   5     2988.67     3366.73    252.42 o 
  -8  10   5     8941.55     9446.63    415.95 o 
  -6  10   5     1105.82     1472.40     92.10 o 
  -4  10   5    28080.94    27120.82    452.01 o 
  -2  10   5    31852.14    31528.36    430.38 o 
   0  10   5     3743.52     3684.41    113.61 o 
   2  10   5    32553.39    31107.21    430.67 o 
   4  10   5    27671.05    26943.54    661.26 o 
   6  10   5     1013.98     1024.69    101.38 o 
   8  10   5     8634.98     9037.27    302.28 o 
  10  10   5     2912.07     3231.25    188.23 o 
  -9  11   5     3495.65     3311.03    254.79 o 
  -7  11   5     5593.64     6005.20    236.23 o 
  -5  11   5     5879.83     6213.01    186.85 o 
  -3  11   5     5842.85     5654.25    150.23 o 
  -1  11   5     2674.46     2693.69    105.96 o 
   1  11   5     2726.35     2636.04    101.72 o 
   3  11   5     5579.44     5288.55    147.66 o 
   5  11   5     5907.39     5869.24    230.30 o 
   7  11   5     5627.55     5561.07    232.83 o 
   9  11   5     3481.94     3463.97    197.60 o 
  -6  12   5     4270.65     4656.80    172.03 o 
  -4  12   5     2086.62     2146.43    115.43 o 
  -2  12   5     9650.46     9631.78    249.05 o 
   0  12   5      133.37      239.71     45.00 o 
   2  12   5     9549.19     9274.77    210.04 o 
   4  12   5     2085.60     2228.99    119.70 o 
   6  12   5     4473.94     4513.02    179.27 o 
  -5  13   5      162.40      199.59     59.66 o 
  -3  13   5     2422.41     2432.62    128.06 o 
  -1  13   5     1704.98     1629.14     93.49 o 
   1  13   5     1920.25     1758.39     96.59 o 
   3  13   5     2527.01     2524.54    135.28 o 
   5  13   5      170.65      263.88     61.90 o 
  -2  14   5     2956.49     2662.20    142.59 o 
   0  14   5     7601.24     7934.98    209.99 o 
   2  14   5     2977.47     2681.19    122.56 o 
   0   0   6   870558.38   585058.00   8334.10 o 
   2   0   6   289999.56   253389.53   2530.27 o 
   4   0   6      302.38      295.17     35.03 o 
   6   0   6      534.12      785.40     36.00 o 
   8   0   6     2991.30     3074.31     85.53 o 
  12   0   6     8894.93     9385.01    401.73 o 
 -11   1   6     6770.42     7517.96    339.52 o 
  -9   1   6     2277.98     2717.47    156.38 o 
  -7   1   6    20009.30    19734.24    265.37 o 
  -5   1   6     4197.06     4598.35     75.34 o 
  -3   1   6    38206.73    38108.85    333.92 o 
  -1   1   6    48150.54    47972.66    690.09 o 
   1   1   6    49724.68    49805.96    490.97 o 
   3   1   6    38537.93    38459.33    442.59 o 
   5   1   6     4619.30     5206.23     78.50 o 
   7   1   6    20543.48    19936.46    265.71 o 
   9   1   6     2589.47     3022.68    168.87 o 
  11   1   6     6578.13     6678.35    318.78 o 
  13   1   6     4123.80     4364.54    278.49 o 
 -12   2   6     4887.52     5349.32    295.08 o 
  -8   2   6     7488.27     7490.34    143.58 o 
  -6   2   6     5187.81     5656.11    132.53 o 
  -4   2   6    23524.89    24018.20    257.35 o 
  -2   2   6   175730.23   171105.80   1530.73 o 
   0   2   6   264434.53   242194.69   2173.32 o 
   2   2   6   177244.06   173961.67   1735.13 o 
   4   2   6    22700.66    23686.61    421.92 o 
   6   2   6     4814.57     5114.07    100.71 o 
   8   2   6     7661.42     7453.46    174.64 o 
  10   2   6     7869.93     7596.71    234.15 o 
  12   2   6     4567.65     4608.07    274.93 o 
 -13   3   6     6893.16     7555.29    373.88 o 
 -11   3   6    25431.74    25620.79    751.91 o 
  -9   3   6    31963.92    32174.44    415.15 o 
  -7   3   6     1347.69     1522.83     60.80 o 
  -5   3   6    55152.42    58264.02    565.45 o 
  -3   3   6    20608.09    21205.84    202.49 o 
  -1   3   6    13737.67    12139.11    125.39 o 
   1   3   6    13033.85    10991.72    142.25 o 
   3   3   6    19201.30    19274.02    238.02 o 
   5   3   6    54812.03    58458.70    566.29 o 
   7   3   6     1385.36     1841.69     89.97 o 
   9   3   6    32814.12    31747.02    601.31 o 
  11   3   6    25245.64    24727.27    732.95 o 
  13   3   6     6903.36     7250.91    300.11 o 
 -10   4   6    15066.74    15430.74    557.71 o 
  -8   4   6    17387.16    18017.15    264.81 o 
  -6   4   6     1664.86     1826.89    163.91 o 
  -4   4   6    10674.33    11835.30    133.89 o 
  -2   4   6    50362.77    48546.02    419.62 o 
   0   4   6     1419.39     1072.03     33.85 o 
   2   4   6    50985.30    47768.22    514.44 o 
   4   4   6    10800.00    12049.43    176.74 o 
   6   4   6     1500.42     1409.69     70.43 o 
   8   4   6    16705.04    16528.75    371.77 o 
  10   4   6    14398.14    14096.39    355.00 o 
  12   4   6     5412.80     5781.66    225.95 o 
 -11   5   6    28731.50    28787.84    835.46 o 
  -9   5   6    13622.57    13838.92    231.68 o 
  -7   5   6     4350.50     4923.20    131.33 o 
  -5   5   6    17957.47    19071.14    222.60 o 
  -3   5   6    34570.20    38113.48    468.49 o 
  -1   5   6    10699.87    12431.36    367.78 o 
   1   5   6    10713.43    12645.00    151.08 o 
   3   5   6    33116.14    35963.55    496.96 o 
   5   5   6    17016.55    17571.30    357.94 o 
   7   5   6     4770.73     5318.41    175.71 o 
   9   5   6    13878.29    13391.07    274.54 o 
  11   5   6    28930.51    27538.38    575.46 o 
 -10   6   6      792.50      849.52     88.64 o 
  -8   6   6    17876.72    17541.81    526.75 o 
  -6   6   6     7336.85     7351.74    159.54 o 
  -4   6   6    13131.52    13567.57    196.36 o 
  -2   6   6    64463.57    63848.97    742.28 o 
   0   6   6   102215.66    94058.03    978.52 o 
   2   6   6    66343.80    65081.60    706.76 o 
   4   6   6    12876.57    12730.69    228.07 o 
   6   6   6     7251.87     6964.42    229.35 o 
   8   6   6    17129.13    16691.80    321.55 o 
  10   6   6      874.71      991.04     81.23 o 
  12   6   6     1179.92     1073.18    113.53 o 
 -11   7   6     5261.39     4925.66    276.71 o 
  -9   7   6     2081.35     2023.28    121.78 o 
  -7   7   6     5528.41     5107.86    177.01 o 
  -5   7   6    14218.79    14341.91    288.72 o 
  -3   7   6    21485.91    22539.96    315.50 o 
  -1   7   6    21284.96    21832.29    252.33 o 
   1   7   6    20437.87    20793.97    273.25 o 
   3   7   6    22256.72    22985.84    350.62 o 
   5   7   6    14451.07    14083.15    258.64 o 
   7   7   6     4830.04     4550.70    141.91 o 
   9   7   6     2121.17     2275.53    110.53 o 
  11   7   6     5198.88     4864.24    208.79 o 
 -10   8   6     3115.09     3184.82    223.38 o 
  -8   8   6      967.17     1310.05    105.42 o 
  -6   8   6     1498.46     2041.27    287.70 o 
  -4   8   6    22936.11    22660.57    315.55 o 
  -2   8   6   124225.46   119757.02   1808.00 o 
   0   8   6   161104.94   161711.63   1686.04 o 
   2   8   6   121857.50   117929.48   1239.67 o 
   4   8   6    23527.52    21881.35    353.20 o 
   6   8   6     1466.62     1858.82    238.42 o 
   8   8   6     1062.19     1138.62     87.80 o 
  10   8   6     3266.82     3544.44    146.59 o 
  -9   9   6     2469.83     2576.86    210.35 o 
  -7   9   6     1820.33     1895.10    120.66 o 
  -5   9   6     3523.04     3625.41    126.92 o 
  -3   9   6    26824.01    26244.71    425.66 o 
  -1   9   6    20187.06    20023.85    361.59 o 
   1   9   6    19321.65    18856.56    288.22 o 
   3   9   6    26339.30    25124.34    507.69 o 
   5   9   6     3475.65     3621.08    163.43 o 
   7   9   6     1737.29     1862.90     97.83 o 
   9   9   6     2204.13     2261.66    125.83 o 
  -8  10   6     7539.83     7166.00    356.11 o 
  -6  10   6     1829.81     1873.45     98.64 o 
  -4  10   6    16343.48    15850.14    312.56 o 
  -2  10   6    67182.74    66814.59    924.00 o 
   0  10   6   112751.62   111608.72   1226.95 o 
   2  10   6    68974.05    67252.05    795.22 o 
   4  10   6    15648.06    14483.33    366.88 o 
   6  10   6     1553.80     1597.89    117.40 o 
   8  10   6     7379.41     7009.77    262.06 o 
  -7  11   6     2399.29     2395.17    155.24 o 
  -5  11   6     2741.37     2771.83    124.43 o 
  -3  11   6    19891.86    19822.62    320.43 o 
  -1  11   6    18395.37    18096.22    301.58 o 
   1  11   6    17734.38    17207.17    293.37 o 
   3  11   6    19753.52    19246.87    373.07 o 
   5  11   6     2782.14     2840.02    159.27 o 
   7  11   6     2347.49     2253.78    150.81 o 
  -6  12   6      948.79     1007.73     88.61 o 
  -4  12   6     1205.81     1264.58    121.75 o 
  -2  12   6    10357.55    10930.68    229.29 o 
   0  12   6    21076.67    21117.68    347.49 o 
   2  12   6    10339.47    10529.17    227.18 o 
   4  12   6     1174.82     1146.07     92.51 o 
   6  12   6     1082.95     1271.28    123.58 o 
  -5  13   6     3597.89     3618.32    157.49 o 
  -3  13   6     6190.87     6228.69    207.07 o 
  -1  13   6     1659.19     1646.02     94.06 o 
   1  13   6     1624.81     1487.18     90.10 o 
   3  13   6     6250.72     6396.33    209.89 o 
   5  13   6     3657.24     3652.11    161.22 o 
  -2  14   6     2317.01     2545.63    138.94 o 
   0  14   6      342.16      360.06     59.43 o 
   2  14   6     2434.88     2785.25    124.20 o 
   2   0   7    90708.07    89997.53    915.57 o 
   4   0   7   133655.02   137881.22   1242.31 o 
   6   0   7    21724.76    22805.05    521.85 o 
   8   0   7    13426.78    12322.10    238.32 o 
  10   0   7       64.02      262.62     57.58 o 
  12   0   7      456.03      714.59    126.21 o 
 -13   1   7     4057.86     4423.29    364.11 o 
 -11   1   7    27041.61    25401.56    743.03 o 
  -9   1   7    18341.62    18430.24    323.48 o 
  -7   1   7    23381.69    22744.18    392.18 o 
  -5   1   7    43396.36    43284.48    424.20 o 
  -3   1   7    52948.15    53524.59    503.60 o 
  -1   1   7    71554.49    77867.66   1041.81 o 
   1   1   7    66867.27    75716.21    703.47 o 
   3   1   7    52964.75    54126.46    576.90 o 
   5   1   7    41329.63    41148.30    411.24 o 
   7   1   7    24570.40    23401.47    301.50 o 
   9   1   7    18000.29    17561.48    315.05 o 
  11   1   7    27602.65    25427.63    744.21 o 
  13   1   7     4026.80     4482.52    205.08 o 
 -12   2   7     1184.46     1171.25    107.62 o 
 -10   2   7     7871.08     8449.79    204.32 o 
  -8   2   7    11668.62    12370.22    199.24 o 
  -6   2   7    87670.05    89282.55    840.67 o 
  -4   2   7   133502.73   129892.92   1678.75 o 
  -2   2   7     2501.32     2989.34     65.60 o 
   0   2   7      345.61      458.79     25.93 o 
   2   2   7     3341.75     3969.46     73.58 o 
   4   2   7   132986.08   129156.26   1170.16 o 
   6   2   7    86091.72    85825.05    811.37 o 
   8   2   7    11251.01    11602.43    265.68 o 
  10   2   7     8086.30     8248.27    346.92 o 
  12   2   7     1217.03     1284.62    114.80 o 
 -13   3   7     2676.03     2324.48    209.75 o 
 -11   3   7     3648.59     3597.83    163.36 o 
  -9   3   7    20551.53    20488.47    297.40 o 
  -7   3   7    36944.92    38235.18    457.94 o 
  -5   3   7    68917.52    69881.25    607.01 o 
  -3   3   7    47840.79    50730.61    440.95 o 
  -1   3   7    28498.74    30422.98    271.78 o 
   1   3   7    28590.13    30375.57    335.16 o 
   3   3   7    47324.20    50489.96    546.50 o 
   5   3   7    69556.66    70099.62    668.23 o 
   7   3   7    35938.86    36338.49    448.46 o 
   9   3   7    20032.59    18989.50    339.02 o 
  11   3   7     3606.97     3595.65    168.43 o 
  13   3   7     2952.18     2477.14    157.02 o 
 -10   4   7     8608.13     9059.87    214.04 o 
  -8   4   7    32395.35    33030.56    371.82 o 
  -6   4   7   110208.92   108425.10    925.08 o 
  -4   4   7   119414.27   126486.77   1056.14 o 
  -2   4   7    35618.88    40030.76    435.67 o 
   0   4   7      710.20      620.95     53.77 o 
   2   4   7    35113.72    38726.43    495.06 o 
   4   4   7   122792.62   128021.95   1313.76 o 
   6   4   7   112749.45   109706.12   1415.76 o 
   8   4   7    33031.88    32866.71    496.59 o 
  10   4   7     8357.76     8354.32    212.02 o 
  12   4   7     3237.70     3145.23    168.73 o 
 -11   5   7       46.40      180.13     92.43 o 
  -9   5   7    15424.99    15391.43    296.94 o 
  -7   5   7    18659.12    18547.41    268.29 o 
  -5   5   7    20001.22    20390.13    214.62 o 
  -3   5   7    17255.73    17981.20    282.20 o 
  -1   5   7    11460.61    11402.64    134.33 o 
   1   5   7    11582.24    11423.33    141.29 o 
   3   5   7    17319.10    17108.65    264.99 o 
   5   5   7    19714.43    20009.58    273.00 o 
   7   5   7    18063.65    17601.22    627.97 o 
   9   5   7    15013.72    14263.77    288.21 o 
  11   5   7       43.23       53.31     49.23 o 
 -10   6   7     1870.19     2180.76    108.00 o 
  -8   6   7    79000.51    76661.20   1003.06 o 
  -6   6   7   137144.42   137631.31   1429.58 o 
  -4   6   7   124263.52   130444.35   1350.08 o 
  -2   6   7     6857.06     6543.38    103.88 o 
   0   6   7     1845.73     1957.19     44.52 o 
   2   6   7     6708.65     6341.01    101.11 o 
   4   6   7   127641.93   131180.38   2160.68 o 
   6   6   7   136427.34   132521.38   2739.18 o 
   8   6   7    77568.60    74700.99    992.39 o 
  10   6   7     1844.82     2032.52    107.51 o 
  12   6   7      803.25      881.50    118.80 o 
  -9   7   7     1322.84     1670.23    352.55 o 
  -7   7   7    10958.45    10830.77    391.07 o 
  -5   7   7    40599.68    41525.88    579.66 o 
  -3   7   7     9552.66    10072.36    169.16 o 
  -1   7   7     7899.71     7846.93    144.47 o 
   1   7   7     8195.51     8126.10    141.31 o 
   3   7   7     9215.63     9365.07    185.69 o 
   5   7   7    40535.34    39772.59    564.41 o 
   7   7   7    10792.39    10820.41    235.28 o 
   9   7   7     1452.16     1581.92     94.35 o 
  11   7   7     7137.06     7215.28    258.49 o 
 -10   8   7      199.56      293.24     70.37 o 
  -8   8   7    19371.19    19514.23    439.83 o 
  -6   8   7    45197.26    45794.62   1390.06 o 
  -4   8   7    49179.75    49378.89    583.00 o 
  -2   8   7    22034.54    21449.02    353.15 o 
   0   8   7      989.08      972.08     55.01 o 
   2   8   7    22222.35    21392.52    293.65 o 
   4   8   7    47612.74    46471.71    641.14 o 
   6   8   7    43669.88    43744.39    933.49 o 
   8   8   7    19395.97    19571.27    363.73 o 
  10   8   7      249.97      279.49     59.16 o 
  -9   9   7      508.46      656.25     89.85 o 
  -7   9   7     5937.61     5644.40    292.11 o 
  -5   9   7    52089.67    49944.09    706.79 o 
  -3   9   7    19131.49    19020.07    287.04 o 
  -1   9   7     8175.42     8177.66    165.60 o 
   1   9   7     7350.81     7001.14    177.89 o 
   3   9   7    19174.43    18740.73    412.91 o 
   5   9   7    53113.54    51959.87    914.32 o 
   7   9   7     5995.48     5430.37    166.56 o 
   9   9   7      524.59      614.80     73.54 o 
  -8  10   7     2155.32     2361.21    204.42 o 
  -6  10   7     3915.94     4166.12    282.97 o 
  -4  10   7     8496.25     8365.86    210.94 o 
  -2  10   7     5263.32     5512.47    140.54 o 
   0  10   7     1639.01     1756.42     79.55 o 
   2  10   7     5127.00     5214.03    158.61 o 
   4  10   7     8125.04     7687.66    249.36 o 
   6  10   7     3748.14     3808.57    199.98 o 
   8  10   7     2326.53     2343.98    153.24 o 
  -7  11   7    15352.67    14906.75    556.38 o 
  -5  11   7    23735.55    23191.78    421.57 o 
  -3  11   7     9642.13     9599.49    237.97 o 
  -1  11   7     8810.72     9292.70    198.57 o 
   1  11   7     9315.13     9588.55    204.13 o 
   3  11   7     9589.64     9537.89    255.58 o 
   5  11   7    23939.37    22381.81    575.05 o 
   7  11   7    14855.58    14671.63    410.32 o 
  -6  12   7     5649.43     5963.34    243.39 o 
  -4  12   7     2259.76     2662.51    169.48 o 
  -2  12   7      878.06      988.92     71.95 o 
   0  12   7        5.94      189.85     48.41 o 
   2  12   7      868.54     1069.72     76.73 o 
   4  12   7     2488.02     2924.40    223.80 o 
   6  12   7     5412.89     5448.92    237.85 o 
  -5  13   7     6348.17     6552.02    213.45 o 
  -3  13   7       45.11      189.79     55.50 o 
  -1  13   7     3748.30     3765.87    137.86 o 
   1  13   7     3476.86     3402.07    128.93 o 
   3  13   7       91.08      156.02     52.12 o 
   5  13   7     5793.74     5883.62    206.65 o 
  -2  14   7     1548.01     1622.27    117.83 o 
   0  14   7      568.87      656.80     71.97 o 
   2  14   7     1540.35     1831.49    105.36 o 
   0   0   8    44102.60    49782.19    696.76 o 
   2   0   8     1462.57     1647.76     46.59 o 
   4   0   8     8930.19    10012.02    126.44 o 
   6   0   8    12643.40    11752.36    293.07 o 
   8   0   8    49030.27    48162.82    571.50 o 
  10   0   8    76879.90    73979.71    849.60 o 
  12   0   8    27448.49    27152.50    870.72 o 
 -13   1   8     6276.09     6721.84    367.96 o 
 -11   1   8      730.86      919.89    175.98 o 
  -9   1   8    31349.14    30879.30    409.69 o 
  -7   1   8    43112.87    42137.69    438.27 o 
  -5   1   8    23779.26    24296.99    276.23 o 
  -3   1   8    35851.00    38916.89    379.22 o 
  -1   1   8    15516.92    16291.00    225.88 o 
   1   1   8    15937.74    16533.12    174.71 o 
   3   1   8    33184.41    35714.51    401.22 o 
   5   1   8    22955.87    23185.20    252.89 o 
   7   1   8    43430.89    41609.03    497.39 o 
   9   1   8    31679.08    30812.81    411.55 o 
  11   1   8      702.11      825.48     73.06 o 
  13   1   8     6358.04     6494.40    297.15 o 
 -12   2   8    18068.21    18269.38    437.62 o 
 -10   2   8    34254.60    33749.82    449.96 o 
  -8   2   8    17549.77    17049.26    228.72 o 
  -6   2   8    23925.56    24409.76    275.46 o 
  -4   2   8    82950.45    82261.41    697.00 o 
  -2   2   8    14486.09    13287.32    150.14 o 
   0   2   8    72454.62    62422.34    701.27 o 
   2   2   8    14584.01    13295.67    172.85 o 
   4   2   8    79982.10    78287.20    826.85 o 
   6   2   8    24477.96    24666.96    275.33 o 
   8   2   8    18025.54    17454.28    266.04 o 
  10   2   8    35029.83    33711.52    526.21 o 
  12   2   8    17701.64    18110.18    443.15 o 
 -13   3   8     1354.34     1392.43    173.61 o 
 -11   3   8      497.28      575.48     79.79 o 
  -9   3   8    13541.22    13459.58    227.93 o 
  -7   3   8    16999.74    17599.49    222.94 o 
  -5   3   8     4533.94     4706.86    100.12 o 
  -3   3   8    35354.71    38774.43    346.43 o 
  -1   3   8    17849.88    15999.17    158.14 o 
   1   3   8    20359.59    18936.24    225.75 o 
   3   3   8    35053.83    37858.89    425.94 o 
   5   3   8     4523.25     4573.96    135.37 o 
   7   3   8    18138.12    18390.72    268.76 o 
   9   3   8    13555.79    12914.44    265.12 o 
  11   3   8      616.94      724.63     71.76 o 
  13   3   8     1388.89     1516.43    131.49 o 
 -12   4   8     2525.97     2493.94    215.68 o 
 -10   4   8     4594.93     4639.14    128.32 o 
  -8   4   8    10225.67    10407.63    163.66 o 
  -6   4   8     4840.81     5209.55    160.07 o 
  -4   4   8   115602.09   120813.69   1012.06 o 
  -2   4   8   159198.80   152141.63   1429.98 o 
   2   4   8   159898.56   150826.16   1520.87 o 
   4   4   8   114052.31   119623.81   1235.26 o 
   6   4   8     4099.52     4612.75    273.58 o 
   8   4   8    10582.99    10345.00    225.49 o 
  10   4   8     5022.06     4765.86    156.13 o 
  12   4   8     2722.74     2601.40    155.22 o 
 -11   5   8      367.70      479.35    118.51 o 
  -9   5   8     1366.15     1346.87     69.67 o 
  -7   5   8     4714.75     5142.03    157.65 o 
  -5   5   8     6810.61     6494.00     95.68 o 
  -3   5   8    15615.44    16280.27    182.94 o 
  -1   5   8    61050.34    64484.25    603.93 o 
   1   5   8    61955.98    63845.05    604.16 o 
   3   5   8    15889.62    16366.36    222.68 o 
   5   5   8     7102.54     6892.36    133.50 o 
   7   5   8     5209.35     5475.29    151.65 o 
   9   5   8     1519.29     1457.75     87.61 o 
  11   5   8      321.67      538.77     76.99 o 
 -10   6   8    15688.89    16071.42    317.27 o 
  -8   6   8    12133.41    12229.54    213.86 o 
  -6   6   8     7039.90     7212.54    135.51 o 
  -2   6   8    77305.70    77151.36    733.90 o 
   0   6   8     4295.19     5127.08     81.27 o 
   2   6   8    77506.28    76539.88    810.80 o 
   4   6   8    39889.05    39032.93    459.98 o 
   6   6   8     6482.94     6554.29    165.37 o 
   8   6   8    11818.47    11559.12    251.50 o 
  10   6   8    15546.22    15524.69    430.03 o 
  12   6   8     5754.27     5442.65    229.93 o 
  -9   7   8     5079.71     5777.52    291.82 o 
  -7   7   8    14981.89    15239.16    489.43 o 
  -5   7   8     6113.21     5691.52    172.69 o 
  -3   7   8     1043.41     1139.64     44.95 o 
   1   7   8    29117.47    28052.17    349.75 o 
   3   7   8     1077.07     1339.41     66.14 o 
   5   7   8     6115.26     5994.76    153.63 o 
   7   7   8    16276.66    16192.42    306.23 o 
   9   7   8     4918.06     5297.29    170.00 o 
  11   7   8      757.94      893.82     86.31 o 
 -10   8   8    27704.74    27563.90    577.68 o 
  -8   8   8    25318.48    25940.38    535.79 o 
  -6   8   8     3755.98     3860.89    222.20 o 
  -4   8   8     4340.26     4484.75    191.87 o 
  -2   8   8     7566.73     7885.75    152.83 o 
   0   8   8     7293.78     6974.65    163.56 o 
   2   8   8     7405.92     7649.58    147.16 o 
   4   8   8     4256.24     4214.95    125.85 o 
   6   8   8     3577.53     3570.13    125.62 o 
   8   8   8    25566.43    25242.86    435.91 o 
  10   8   8    27871.25    27483.08    487.56 o 
  -9   9   8    21373.05    21186.49    503.65 o 
  -7   9   8    11541.87    11654.38    443.21 o 
  -5   9   8     2098.49     2243.62    100.86 o 
  -3   9   8    20656.76    20812.42    305.41 o 
  -1   9   8      471.06      478.67     45.29 o 
   1   9   8      271.42      338.33     46.50 o 
   3   9   8    19961.59    19100.86    421.23 o 
   5   9   8     1831.64     2054.22    155.57 o 
   7   9   8    10799.44    10374.80    242.00 o 
   9   9   8    21310.53    21230.16    405.04 o 
  -8  10   8    10856.18    10693.30    444.99 o 
  -6  10   8     6621.94     6629.74    233.15 o 
  -4  10   8    13435.72    13001.22    275.04 o 
  -2  10   8    20390.57    20483.48    316.57 o 
   0  10   8    12929.76    12736.88    235.70 o 
   2  10   8    20262.13    19809.06    360.39 o 
   4  10   8    13585.65    13025.49    345.25 o 
   6  10   8     6732.60     6688.00    244.31 o 
   8  10   8    11550.87    11283.03    349.45 o 
  -7  11   8     8962.25    10224.62    443.80 o 
  -5  11   8      478.53      530.50     66.05 o 
  -3  11   8    22386.21    21373.75    397.25 o 
  -1  11   8    15517.12    15645.79    274.05 o 
   1  11   8    15754.06    15424.50    274.43 o 
   3  11   8    23912.07    22734.65    508.42 o 
   5  11   8      435.17      504.98     84.58 o 
   7  11   8     8857.48     8963.71    307.42 o 
  -6  12   8     1428.70     1468.23    128.40 o 
  -4  12   8    10822.25    10478.79    264.31 o 
  -2  12   8    29127.62    28432.02    502.98 o 
   0  12   8    20899.76    20378.87    341.47 o 
   2  12   8    28784.57    28017.54    429.56 o 
   4  12   8    10896.53    10391.21    269.36 o 
   6  12   8     1606.14     1412.92    131.85 o 
  -5  13   8     5801.09     6297.67    209.47 o 
  -3  13   8    10395.97    10544.98    335.93 o 
  -1  13   8     9445.69     9534.38    221.91 o 
   1  13   8     9751.18     9758.21    226.44 o 
   3  13   8    10936.46    11197.45    305.69 o 
   5  13   8     5969.26     6066.14    211.53 o 
  -2  14   8    10727.42    11259.38    301.04 o 
   0  14   8    14576.09    14145.47    294.66 o 
   2  14   8    10744.65    10454.94    285.98 o 
   2   0   9    20703.55    20377.33    246.00 o 
   4   0   9     4103.00     3242.97     59.40 o 
   6   0   9    16713.87    18619.41    220.25 o 
   8   0   9    40003.52    37871.51    472.79 o 
  10   0   9     6780.97     7085.11    163.22 o 
  12   0   9     2708.95     2580.98    151.65 o 
 -13   1   9     8807.83     9378.38    462.76 o 
 -11   1   9    17564.80    17435.59    336.91 o 
  -9   1   9    22924.01    22852.88    329.89 o 
  -7   1   9     4553.46     4814.81    119.28 o 
  -5   1   9    33072.28    33929.38    351.54 o 
  -3   1   9    72210.20    73297.88    680.15 o 
  -1   1   9    11845.18    12950.78    249.45 o 
   1   1   9    12561.21    13281.97    173.62 o 
   3   1   9    73594.49    75444.84    791.09 o 
   5   1   9    33083.35    33966.05    349.48 o 
   7   1   9     4489.79     4552.50    110.82 o 
   9   1   9    24224.31    24060.80    344.78 o 
  11   1   9    17450.99    17506.29    578.92 o 
  13   1   9     8488.74     8638.90    294.09 o 
 -12   2   9     1533.98     1635.15    127.02 o 
 -10   2   9    10585.28    10594.08    205.36 o 
  -8   2   9    19374.53    18453.88    274.36 o 
  -6   2   9     9169.35     9923.07    143.22 o 
  -4   2   9    87971.99    89758.23    829.13 o 
  -2   2   9    84534.65    83876.53    902.11 o 
   0   2   9   181711.16   168206.17   2668.56 o 
   2   2   9    85817.48    85756.82   1060.07 o 
   4   2   9    89469.05    92367.77   1341.44 o 
   6   2   9     8545.96     8735.64    156.43 o 
   8   2   9    19831.13    18272.64    276.91 o 
  10   2   9    10429.30     9967.90    232.83 o 
  12   2   9     1635.92     1752.80    131.55 o 
 -13   3   9     2609.46     2757.61    229.90 o 
 -11   3   9     9031.82     9328.93    229.11 o 
  -9   3   9    16368.29    15415.92    251.26 o 
  -7   3   9     1612.90     1515.65     54.91 o 
  -5   3   9    12538.80    12334.74    207.13 o 
  -3   3   9    96738.62   105484.28   1041.96 o 
  -1   3   9    20921.48    23014.82    215.77 o 
   1   3   9    22108.71    23847.44    276.74 o 
   3   3   9    99330.13   106528.63   1760.42 o 
   5   3   9    12413.06    12475.96    378.71 o 
   7   3   9     1393.65     1316.94     62.76 o 
   9   3   9    16311.89    15261.32    255.90 o 
  11   3   9     8602.48     8668.48    224.75 o 
  13   3   9     2731.78     2761.15    166.79 o 
 -12   4   9     2723.41     2727.99    226.34 o 
 -10   4   9      528.25      717.71     58.46 o 
  -8   4   9     3719.68     3790.56     91.65 o 
  -6   4   9     7698.23     8260.90    150.89 o 
  -4   4   9    89423.09    91294.13    777.42 o 
  -2   4   9   334207.41   320258.41   2852.57 o 
   0   4   9   412532.25   379898.66   3745.07 o 
   2   4   9   334534.09   313826.22   3121.74 o 
   4   4   9    89073.90    89716.05   1067.51 o 
   6   4   9     8197.98     8856.48    218.34 o 
   8   4   9     3359.35     3310.69    103.80 o 
  10   4   9      551.35      713.53     70.22 o 
  12   4   9     2554.24     2464.16    154.14 o 
 -11   5   9     1133.67     1518.64    174.79 o 
  -9   5   9    13241.43    13242.23    229.80 o 
  -7   5   9    15045.25    14338.80    226.84 o 
  -5   5   9    12562.50    12701.19    151.10 o 
  -3   5   9    51902.40    51890.74    477.99 o 
  -1   5   9    18237.99    18525.53    203.28 o 
   1   5   9    18899.59    19116.05    215.39 o 
   3   5   9    52750.63    51625.82    572.67 o 
   5   5   9    11432.22    11123.11    182.92 o 
   7   5   9    14572.22    14052.16    231.85 o 
   9   5   9    13433.61    12674.06    271.03 o 
  11   5   9     1107.15     1297.04     95.52 o 
 -10   6   9    11007.11    11206.05    325.05 o 
  -8   6   9    11723.87    12282.03    216.39 o 
  -6   6   9     7482.92     7649.52    146.38 o 
  -4   6   9    25056.15    26503.62    378.33 o 
  -2   6   9   184854.31   188343.23   1704.08 o 
   0   6   9   147236.05   142104.92   1440.97 o 
   2   6   9   183022.77   181234.06   1827.95 o 
   4   6   9    24227.65    23695.54    309.68 o 
   6   6   9     8044.10     8392.92    206.11 o 
   8   6   9    11249.02    11387.43    249.97 o 
  10   6   9    10355.77     9936.56    246.65 o 
  12   6   9     6701.42     6954.91    592.23 o 
 -11   7   9    14856.39    13920.79    543.35 o 
  -9   7   9     9758.18     9432.40    275.12 o 
  -7   7   9    14276.12    14851.05    479.35 o 
  -3   7   9    31205.80    31603.49    392.55 o 
  -1   7   9    19499.00    20548.49    270.39 o 
   1   7   9    21431.14    22266.19    293.64 o 
   3   7   9    29696.24    29321.63    362.58 o 
   5   7   9     3533.46     3780.41    218.45 o 
   7   7   9    14827.71    14439.44    286.21 o 
   9   7   9     9518.17     9222.10    308.36 o 
  11   7   9    14369.23    13947.46    317.66 o 
 -10   8   9    11945.37    12363.08    342.96 o 
  -8   8   9    20164.98    19587.94    443.01 o 
  -6   8   9     8984.21     9186.51    360.85 o 
  -4   8   9     1499.10     1580.64     78.64 o 
  -2   8   9    14557.18    15032.45    234.03 o 
   0   8   9    24943.85    24943.56    388.35 o 
   2   8   9    14063.65    13814.62    217.19 o 
   4   8   9     1643.41     1684.36    110.65 o 
   6   8   9     8800.16     8640.51    205.70 o 
   8   8   9    20391.49    19606.06    368.46 o 
  10   8   9    11973.37    12414.68    293.12 o 
  -9   9   9    11429.18    11333.69    326.13 o 
  -7   9   9      840.09     1010.85    133.91 o 
  -5   9   9     4389.91     4571.43    142.23 o 
  -3   9   9     4440.73     4869.26    147.07 o 
  -1   9   9     3192.31     3175.78     98.15 o 
   1   9   9     3351.50     3254.32    115.42 o 
   3   9   9     4722.24     4989.12    265.45 o 
   5   9   9     4542.51     4331.30    138.54 o 
   7   9   9     1017.63     1250.53     87.36 o 
   9   9   9    11778.44    11634.33    279.14 o 
  -8  10   9    12477.40    12619.01    491.80 o 
  -6  10   9     2392.14     2684.52    161.76 o 
  -4  10   9     8382.51     8196.35    207.91 o 
  -2  10   9    34044.69    32760.31    520.42 o 
   0  10   9     7124.46     6964.39    161.11 o 
   2  10   9    34214.13    31812.16    504.31 o 
   4  10   9     8263.00     8055.66    416.25 o 
   6  10   9     2349.27     2461.12    149.49 o 
   8  10   9    11953.87    12150.79    366.57 o 
  -7  11   9      291.92      380.40    109.62 o 
  -5  11   9     2753.43     2579.00    120.89 o 
  -3  11   9     1286.63     1392.89     91.28 o 
  -1  11   9     5757.93     5936.39    154.13 o 
   1  11   9     6144.34     6300.29    161.79 o 
   3  11   9     1126.18     1245.82    109.90 o 
   5  11   9     2833.92     2778.28    158.31 o 
   7  11   9      214.43       87.91     55.49 o 
  -6  12   9     1376.88     1418.74    228.42 o 
  -4  12   9    12173.18    11871.93    286.60 o 
  -2  12   9    35575.66    35830.13    594.23 o 
   0  12   9    32288.97    31387.34    531.13 o 
   2  12   9    35548.34    34784.29    500.74 o 
   4  12   9    12331.68    11670.44    349.52 o 
   6  12   9     1414.70     1285.13    126.46 o 
  -5  13   9     1990.93     2115.05    124.70 o 
  -3  13   9    14557.93    14783.58    341.07 o 
  -1  13   9    16517.29    16484.48    365.06 o 
   1  13   9    16048.70    15516.14    318.58 o 
   3  13   9    14051.79    13829.66    329.10 o 
   5  13   9     2081.37     2118.00    127.62 o 
  -2  14   9    10173.48    10378.97    288.61 o 
   0  14   9    23898.20    25537.84    429.54 o 
   2  14   9    10173.50    10428.52    287.47 o 
   0   0  10     4902.07     5336.47    104.84 o 
   2   0  10    12228.80    14545.22    163.59 o 
   4   0  10   202025.25   190759.61   1709.39 o 
   6   0  10   192323.00   185750.27   1922.16 o 
   8   0  10    72016.50    68436.47    776.47 o 
  10   0  10     2642.29     2497.63     95.93 o 
  12   0  10      117.35      226.85     65.38 o 
 -13   1  10     4128.24     4420.96    208.01 o 
 -11   1  10     1187.55     1306.63     76.63 o 
  -9   1  10     2379.91     2305.55     98.44 o 
  -7   1  10    32485.38    32132.34    405.98 o 
  -5   1  10    47333.15    47816.50    474.75 o 
  -3   1  10    86045.84    84873.15    783.02 o 
  -1   1  10     9902.75    10705.69    226.81 o 
   1   1  10     9808.35    10570.39    141.66 o 
   3   1  10    86115.95    84741.66    884.05 o 
   5   1  10    46918.34    47488.58    469.62 o 
   7   1  10    31448.67    31477.97    401.87 o 
   9   1  10     2843.90     2624.65     93.56 o 
  11   1  10     1439.48     1695.11    115.75 o 
  13   1  10     4104.78     4408.29    209.46 o 
 -12   2  10      516.59      711.25    188.72 o 
 -10   2  10     5462.69     5725.31    145.57 o 
  -8   2  10    25874.50    27116.88    366.19 o 
  -6   2  10   119600.09   118503.09   1098.91 o 
  -4   2  10   116135.70   115563.52   1028.97 o 
  -2   2  10    66718.76    70506.74    867.38 o 
   0   2  10     3468.66     6898.42    190.28 o 
   2   2  10    68366.27    72650.45    759.57 o 
   4   2  10   114685.44   113429.90   1174.35 o 
   6   2  10   118699.35   116750.39   1228.61 o 
   8   2  10    26828.55    27374.45    373.85 o 
  10   2  10     5708.92     5735.08    148.15 o 
  12   2  10      578.99      680.25     94.26 o 
 -13   3  10     1301.60     1451.27    128.61 o 
 -11   3  10     8549.88     8929.53    194.71 o 
  -9   3  10     4744.93     4860.86    127.82 o 
  -7   3  10     7512.62     8025.62    132.76 o 
  -5   3  10    27025.82    27125.24    244.31 o 
  -3   3  10    36624.96    38729.81    402.38 o 
  -1   3  10    40585.76    40321.99    356.91 o 
   1   3  10    41514.27    40281.34    510.52 o 
   3   3  10    35376.68    37276.39    426.14 o 
   5   3  10    26827.11    26426.50    336.85 o 
   7   3  10     6811.30     7329.12    206.33 o 
   9   3  10     4549.72     4550.29    134.79 o 
  11   3  10     8838.76     8804.84    228.96 o 
  13   3  10     1316.86     1502.30    132.13 o 
 -12   4  10      755.69      910.12    151.09 o 
 -10   4  10     4424.44     4696.00    132.18 o 
  -8   4  10    21473.69    21503.62    272.00 o 
  -6   4  10    29273.88    30082.31    390.91 o 
  -4   4  10    55090.07    58019.74    512.06 o 
  -2   4  10    14677.61    15028.77    227.97 o 
   0   4  10     1018.26     1853.73     59.58 o 
   2   4  10    13800.47    13503.29    185.90 o 
   4   4  10    54847.44    57677.70    638.25 o 
   6   4  10    29658.76    30069.11    387.17 o 
   8   4  10    22265.50    21888.63    323.18 o 
  10   4  10     4512.29     4809.22    162.27 o 
  12   4  10      755.48      799.85    101.81 o 
 -11   5  10    11014.49    11755.22    358.11 o 
  -9   5  10      845.52      994.67     76.21 o 
  -7   5  10    18977.21    20093.95    290.04 o 
  -5   5  10    30769.57    31801.51    310.51 o 
  -3   5  10    10721.72    10732.95    147.98 o 
  -1   5  10    15786.69    16686.86    234.66 o 
   1   5  10    17343.36    18258.53    209.10 o 
   3   5  10    10295.58    10447.19    295.76 o 
   5   5  10    29902.71    30385.39    582.33 o 
   7   5  10    19384.29    19997.46    297.94 o 
   9   5  10      720.38      833.17     80.88 o 
  11   5  10    11114.53    10811.70    267.00 o 
 -10   6  10      951.79     1451.09    171.24 o 
  -8   6  10     9066.17     9446.22    329.36 o 
  -6   6  10    29028.55    30182.80    446.94 o 
  -4   6  10    16935.14    17422.07    342.79 o 
  -2   6  10     1554.24     1994.39     55.67 o 
   0   6  10      428.71      524.61     43.56 o 
   2   6  10     1506.06     1886.12     61.75 o 
   4   6  10    16854.63    16498.91    238.74 o 
   6   6  10    28770.04    29144.93    550.60 o 
   8   6  10     8777.94     9200.34    290.26 o 
  10   6  10     1249.30     1339.79     93.73 o 
  12   6  10      685.49      924.75    111.45 o 
 -11   7  10     4463.23     4683.91    301.60 o 
  -9   7  10     4902.99     5042.85    194.17 o 
  -7   7  10    19047.41    19215.59    421.01 o 
  -5   7  10    38851.11    37918.44    536.53 o 
  -3   7  10     6195.97     6214.93    108.82 o 
  -1   7  10    11228.06    10883.08    172.08 o 
   1   7  10    11300.62    10621.69    173.71 o 
   3   7  10     6194.47     6140.56    186.78 o 
   5   7  10    40185.70    39143.81    480.42 o 
   7   7  10    19740.22    19326.96    357.38 o 
   9   7  10     4825.33     4900.34    165.16 o 
  11   7  10     4281.19     4365.90    169.22 o 
 -10   8  10     2281.74     2736.28    228.71 o 
  -8   8  10    12736.19    13383.41    403.51 o 
  -6   8  10    50974.53    52457.37   1724.25 o 
  -4   8  10    34773.53    34638.35    512.48 o 
  -2   8  10     9796.84    10024.29    178.84 o 
   0   8  10     3047.59     2675.53    132.18 o 
   2   8  10    10200.72    10284.73    205.33 o 
   4   8  10    33642.68    32759.94    490.38 o 
   6   8  10    51438.16    51300.11    725.55 o 
   8   8  10    12767.39    12813.55    281.47 o 
  10   8  10     2190.02     2507.03    177.10 o 
  -9   9  10     1734.25     1839.61    130.14 o 
  -7   9  10     4670.58     5146.67    277.30 o 
  -5   9  10    13994.10    13548.49    271.42 o 
  -3   9  10     4842.98     4897.66    148.23 o 
  -1   9  10     5562.65     5968.42    190.62 o 
   1   9  10     5003.47     5067.10    146.71 o 
   3   9  10     4661.94     4509.50    176.24 o 
   5   9  10    14685.66    13991.35    280.14 o 
   7   9  10     4777.24     5088.04    163.57 o 
   9   9  10     1805.09     1877.20    137.30 o 
  -8  10  10    14092.39    14605.75    539.20 o 
  -6  10  10    52475.50    53111.95    944.06 o 
  -4  10  10    59348.52    58135.63    820.13 o 
  -2  10  10    13603.36    12969.69    233.03 o 
   0  10  10     7875.08     8114.71    176.55 o 
   2  10  10    12849.47    11881.06    259.09 o 
   4  10  10    60620.51    58082.20   1019.44 o 
   6  10  10    52088.62    51456.84    946.08 o 
   8  10  10    14233.80    13788.74    396.81 o 
  -7  11  10      414.60      556.97    125.62 o 
  -5  11  10      149.79      179.96     48.65 o 
  -3  11  10      188.33      536.51    314.44 o 
  -1  11  10     1109.24     1101.94     71.61 o 
   1  11  10     1082.44     1053.84     71.02 o 
   3  11  10      230.05      210.99     95.69 o 
   5  11  10      198.06      219.61     64.45 o 
   7  11  10      419.94      473.34     90.50 o 
  -6  12  10    29873.46    29129.73    891.16 o 
  -4  12  10    18939.70    19630.00    450.18 o 
  -2  12  10     1205.50     1229.07     95.19 o 
   0  12  10      104.77      106.41     36.91 o 
   2  12  10     1019.18     1225.32    121.51 o 
   4  12  10    19005.93    18568.97    466.66 o 
   6  12  10    29996.78    27940.07    635.15 o 
  -5  13  10     9781.07     9997.00    339.57 o 
  -3  13  10     1434.56     1630.29    112.71 o 
  -1  13  10     1711.48     1574.58    112.50 o 
   1  13  10     1455.59     1267.94     87.58 o 
   3  13  10     1250.57     1341.65    105.58 o 
   5  13  10    10113.36     9896.58    279.10 o 
   0  14  10        2.22       47.65     49.77 o 
   2   0  11    50124.27    51267.06    491.81 o 
   4   0  11   125368.13   122060.18   1114.60 o 
   6   0  11     3676.73     4242.30    117.74 o 
   8   0  11        2.28       87.65     29.18 o 
  10   0  11      102.26      194.29     40.08 o 
  12   0  11      375.32      390.54     90.95 o 
 -13   1  11      570.23      781.81    106.22 o 
 -11   1  11      339.36      312.89     59.09 o 
  -9   1  11    11846.79    11649.17    212.72 o 
  -7   1  11    14249.78    13707.95    219.54 o 
  -5   1  11    19526.41    20315.16    265.49 o 
  -3   1  11    18416.23    19083.35    211.54 o 
  -1   1  11   185865.33   187830.72   2178.56 o 
   1   1  11   184267.66   182055.80   4715.01 o 
   3   1  11    18783.97    19822.04    253.21 o 
   5   1  11    20280.35    20884.43    279.33 o 
   7   1  11    15763.81    15016.58    235.10 o 
   9   1  11    11662.11    11375.17    211.25 o 
  11   1  11      319.44      284.09     46.91 o 
  13   1  11      667.87      777.68    105.30 o 
 -12   2  11    17437.22    18462.33    449.92 o 
 -10   2  11    35747.03    34470.88    464.94 o 
  -8   2  11    11511.70    11376.34    251.31 o 
  -6   2  11     2607.27     2568.85     66.34 o 
  -4   2  11    40675.23    39534.02    331.14 o 
  -2   2  11    43158.12    46081.15    632.11 o 
   0   2  11     6531.91     7065.03    174.35 o 
   2   2  11    41654.92    44736.80    491.58 o 
   4   2  11    41685.18    40452.97    467.43 o 
   6   2  11     2760.31     2558.90     81.38 o 
   8   2  11    12320.26    12206.82    215.63 o 
  10   2  11    35305.04    33055.01    455.45 o 
  12   2  11    17273.98    17733.97    443.22 o 
 -13   3  11     4039.29     4454.60    304.56 o 
 -11   3  11     3131.20     3376.99    116.99 o 
  -9   3  11    19854.10    19090.66    295.70 o 
  -7   3  11    26007.85    25866.51    302.56 o 
  -5   3  11     7469.32     7907.09    107.67 o 
  -3   3  11     6024.34     7159.16    101.68 o 
  -1   3  11    52189.85    55096.20    477.01 o 
   1   3  11    50527.13    51406.31   1102.10 o 
   3   3  11     5748.88     6971.36    122.42 o 
   5   3  11     7642.86     8230.30    149.45 o 
   7   3  11    25568.41    24493.80    338.70 o 
   9   3  11    19656.39    18260.26    293.38 o 
  11   3  11     2832.28     3111.42    133.86 o 
  13   3  11     3569.36     3487.35    190.21 o 
 -12   4  11    31446.90    30879.46    927.30 o 
 -10   4  11    57510.84    57088.92   1137.04 o 
  -8   4  11    39245.52    39689.59    437.55 o 
  -6   4  11     7661.69     7952.46    130.32 o 
  -4   4  11     1735.11     2118.18     48.22 o 
  -2   4  11     4951.23     4534.89     75.99 o 
   0   4  11    40032.39    41220.44    406.25 o 
   2   4  11     4874.66     4228.55     94.25 o 
   4   4  11     1534.21     1842.02     63.42 o 
   6   4  11     7938.35     8246.28    158.86 o 
   8   4  11    38933.01    38092.95    490.26 o 
  10   4  11    56934.64    54985.89    794.67 o 
  12   4  11    31854.12    30479.75    648.58 o 
 -11   5  11     2175.97     2419.18    121.79 o 
  -9   5  11     9909.08    10577.56    357.86 o 
  -7   5  11    27039.22    27769.45    370.23 o 
  -5   5  11     1706.66     2052.29     51.96 o 
  -3   5  11     3473.92     3596.64     58.89 o 
  -1   5  11    13384.24    14745.04    173.19 o 
   1   5  11    14313.96    15552.51    206.79 o 
   3   5  11     3960.53     4018.61     92.27 o 
   5   5  11     1664.61     1997.89     71.76 o 
   7   5  11    27953.07    27656.19    378.71 o 
   9   5  11    10537.97    10801.98    250.46 o 
  11   5  11     2127.88     2274.55    119.45 o 
 -12   6  11    31348.89    32952.11    988.33 o 
 -10   6  11    31612.89    30917.38   1510.05 o 
  -8   6  11    24808.04    24905.67    394.09 o 
  -6   6  11     2890.32     3118.08    104.96 o 
  -4   6  11    24184.15    23507.43    303.62 o 
  -2   6  11    51972.80    51952.42    573.22 o 
   0   6  11    15445.42    15203.31    250.51 o 
   2   6  11    50614.40    49165.64    550.74 o 
   4   6  11    23965.48    22290.19    300.11 o 
   6   6  11     2800.58     2927.88     92.98 o 
   8   6  11    24127.94    23270.04    406.29 o 
  10   6  11    30246.13    27854.85    486.17 o 
  12   6  11    31752.24    30922.67    664.04 o 
 -11   7  11      793.76      788.65    150.50 o 
  -9   7  11     5455.38     5137.32    197.48 o 
  -7   7  11    17682.14    17320.70    507.79 o 
  -5   7  11     2364.51     2420.17    115.64 o 
  -3   7  11    21173.86    22406.28    299.28 o 
  -1   7  11    56524.32    57314.16    684.62 o 
   1   7  11    55935.40    56460.57    637.61 o 
   3   7  11    22255.71    22665.78    357.99 o 
   5   7  11     2206.13     2811.03    298.65 o 
   7   7  11    17631.58    17146.02    325.29 o 
   9   7  11     5414.08     5301.49    173.37 o 
  11   7  11      920.49     1012.60     91.51 o 
 -10   8  11     5133.06     5213.04    314.04 o 
  -8   8  11     1408.62     1586.04    113.93 o 
  -6   8  11    18063.08    17249.60    540.98 o 
  -4   8  11    18940.30    19163.64    329.40 o 
  -2   8  11    20892.72    21947.22    306.87 o 
   0   8  11    71151.78    71866.70    878.84 o 
   2   8  11    21550.51    21091.79    339.55 o 
   4   8  11    19267.92    19052.36    329.94 o 
   6   8  11    18458.96    17951.30    332.75 o 
   8   8  11     1212.09     1561.53    266.94 o 
  10   8  11     5259.80     5150.35    182.66 o 
  -9   9  11      277.65      310.82     73.52 o 
  -7   9  11     6405.98     6085.83    303.37 o 
  -5   9  11     8592.33     9007.00    210.61 o 
  -3   9  11     8865.43     8433.94    201.91 o 
  -1   9  11    34392.04    33518.08    518.35 o 
   1   9  11    33478.04    32986.17    617.51 o 
   3   9  11     8989.77     8289.64    249.11 o 
   5   9  11     8765.33     8594.57    207.86 o 
   7   9  11     6247.51     6459.54    188.40 o 
   9   9  11      330.47      343.31     64.50 o 
  -8  10  11     4786.92     6024.80    324.11 o 
  -6  10  11     5616.21     5362.95    293.30 o 
  -4  10  11    15103.96    15318.22    307.14 o 
  -2  10  11    26604.92    27442.43    460.07 o 
   0  10  11    19666.68    19024.46    304.27 o 
   2  10  11    26981.98    26598.38    908.64 o 
   4  10  11    15244.87    14753.95    376.91 o 
   6  10  11     5750.34     5678.11    228.82 o 
   8  10  11     4667.24     4891.15    225.16 o 
  -7  11  11     4857.42     5159.71    305.15 o 
  -5  11  11     5972.52     5980.28    289.45 o 
  -3  11  11      816.04      929.09     79.17 o 
  -1  11  11     3727.15     3930.75    125.05 o 
   1  11  11     4046.79     4267.77    132.88 o 
   3  11  11      701.47      848.97     95.49 o 
   5  11  11     6085.27     5787.93    233.30 o 
   7  11  11     4872.39     4850.35    225.86 o 
  -6  12  11     1447.48     1596.86    189.61 o 
  -4  12  11     1287.59     1391.33     99.54 o 
  -2  12  11     5346.09     5764.25    190.55 o 
   0  12  11        5.74       66.03     33.62 o 
   2  12  11     5620.44     5980.58    194.04 o 
   4  12  11     1176.09     1293.48    183.39 o 
   6  12  11     1480.78     1500.25    137.19 o 
  -3  13  11     2198.55     2211.22    125.78 o 
  -1  13  11     1613.68     1682.00    113.96 o 
   1  13  11     1551.90     1761.29     99.43 o 
   3  13  11     2215.41     2260.74    127.73 o 
   0   0  12   366497.34   335321.78   4392.74 o 
   2   0  12   401433.09   362110.50   4177.55 o 
   4   0  12    84766.23    82433.13    772.94 o 
   6   0  12    30137.08    28455.36    364.97 o 
   8   0  12     5113.51     5252.13    129.04 o 
  10   0  12     1710.78     1763.58    119.73 o 
  12   0  12     2736.02     2745.50    130.22 o 
 -13   1  12     1384.72     1429.42    131.54 o 
 -11   1  12     4810.58     5012.27    144.27 o 
  -9   1  12     4718.16     4951.09    130.44 o 
  -7   1  12     3764.39     3720.39    101.83 o 
  -5   1  12    20016.00    21261.82    330.89 o 
  -3   1  12    86782.76    84007.33    711.76 o 
  -1   1  12    44813.48    46319.27    723.29 o 
   1   1  12    45462.46    46303.40    504.15 o 
   3   1  12    86410.61    84129.78    886.36 o 
   5   1  12    21130.60    21913.23    292.26 o 
   7   1  12     3975.56     3995.46    107.43 o 
   9   1  12     4968.94     5318.54    137.13 o 
  11   1  12     4592.73     4637.20    139.81 o 
  13   1  12     1285.43     1391.20    129.67 o 
 -12   2  12     5552.13     5443.27    181.74 o 
 -10   2  12     2206.38     2360.43     95.59 o 
  -8   2  12     9104.54     9646.58    183.78 o 
  -6   2  12    40995.39    40571.39    425.91 o 
  -4   2  12    61937.08    64396.14    517.47 o 
  -2   2  12   227239.44   223745.64   4042.42 o 
   0   2  12   146422.72   137329.16   2530.34 o 
   2   2  12   228179.98   227364.56   4131.48 o 
   4   2  12    60929.14    61839.46    679.41 o 
   6   2  12    40386.12    39239.29    477.10 o 
   8   2  12     9573.76     9638.97    187.50 o 
  10   2  12     2552.91     2695.97    102.97 o 
  12   2  12     5430.02     5254.77    195.30 o 
 -13   3  12     4693.02     4571.33    312.26 o 
 -11   3  12     8749.18     9554.63    206.50 o 
  -9   3  12    27610.05    26517.95    376.24 o 
  -7   3  12      254.02      353.03     92.52 o 
  -5   3  12    16437.25    16561.61    232.91 o 
  -3   3  12    57337.95    59228.04    568.32 o 
  -1   3  12    28938.17    31118.05    288.16 o 
   1   3  12    27757.44    28959.55    487.23 o 
   3   3  12    59157.89    60646.89    660.93 o 
   5   3  12    16870.09    16980.11    245.97 o 
   7   3  12      206.74      225.25     69.53 o 
   9   3  12    28188.02    26684.84    461.18 o 
  11   3  12     9040.46     9554.43    244.70 o 
  13   3  12     4727.30     4500.25    216.60 o 
 -12   4  12     5943.01     6660.59    253.82 o 
 -10   4  12    11594.68    11816.92    289.70 o 
  -8   4  12    47288.87    46576.89    570.27 o 
  -6   4  12    13046.01    13255.64    184.03 o 
  -4   4  12    13306.99    13985.02    157.80 o 
  -2   4  12    30782.06    31217.84    291.47 o 
   0   4  12     8135.90     9725.03    141.62 o 
   2   4  12    31679.46    31452.05    371.20 o 
   4   4  12    13915.74    14742.51    217.44 o 
   6   4  12    13299.57    13422.56    219.09 o 
   8   4  12    49171.30    47478.47    587.52 o 
  10   4  12    12001.65    11467.27    229.82 o 
  12   4  12     6246.63     6314.58    204.43 o 
 -11   5  12     5634.56     6244.65    259.20 o 
  -9   5  12     7337.22     7811.94    206.40 o 
  -7   5  12     4379.70     4558.49    116.62 o 
  -5   5  12     2334.56     2633.61     77.00 o 
  -3   5  12     9714.84     9688.76    124.90 o 
  -1   5  12    21639.56    21699.80    238.25 o 
   1   5  12    21939.28    21734.24    271.81 o 
   3   5  12     9577.71     9450.50    157.99 o 
   5   5  12     1932.15     2169.95     86.67 o 
   7   5  12     4444.27     4389.36    119.23 o 
   9   5  12     6740.45     6833.79    165.14 o 
  11   5  12     5868.60     6045.19    196.07 o 
 -12   6  12     2888.28     2973.29    261.30 o 
 -10   6  12     5759.46     5954.56    256.56 o 
  -8   6  12    14222.85    14420.53    245.88 o 
  -6   6  12     4581.30     5075.73    138.78 o 
  -4   6  12    34034.12    35686.87    386.49 o 
  -2   6  12    80499.38    81076.99    858.75 o 
   0   6  12    77906.10    74218.85    798.23 o 
   2   6  12    80235.11    78644.30    840.05 o 
   4   6  12    32598.33    33507.75    416.36 o 
   6   6  12     4789.24     5240.50    127.98 o 
   8   6  12    14442.69    14348.45    252.97 o 
  10   6  12     6001.90     6127.76    192.36 o 
  12   6  12     2862.86     2885.58    145.23 o 
 -11   7  12      767.54      784.50    149.91 o 
  -9   7  12     1752.07     1813.13    183.09 o 
  -7   7  12     1188.73     1133.25     95.80 o 
  -5   7  12     5720.09     5787.04    261.30 o 
  -3   7  12     9307.42     9721.52    167.64 o 
  -1   7  12     3838.00     3824.00     92.96 o 
   1   7  12     3767.21     3697.77     94.47 o 
   3   7  12     9684.04     9724.79    200.99 o 
   5   7  12     5622.34     5418.26    126.78 o 
   7   7  12     1256.62     1155.24     80.38 o 
   9   7  12     1678.78     1771.30    102.72 o 
  11   7  12      739.69      773.38     86.02 o 
 -10   8  12     2783.30     2931.81    239.97 o 
  -8   8  12     7121.50     7175.96    307.22 o 
  -6   8  12     4686.22     4773.38    250.64 o 
  -4   8  12    40637.88    41672.24    596.25 o 
  -2   8  12    66131.70    66649.27    755.32 o 
   0   8  12   105302.46   100572.87   2169.24 o 
   2   8  12    66241.86    63673.99    832.69 o 
   4   8  12    40903.77    40608.57    586.39 o 
   6   8  12     4317.84     4348.39    144.96 o 
   8   8  12     7026.54     6943.70    200.08 o 
  10   8  12     2763.26     2775.45    135.77 o 
  -9   9  12     7916.14     8386.59    278.92 o 
  -7   9  12     4403.89     4415.50    258.93 o 
  -5   9  12     4407.83     4923.71    187.91 o 
  -3   9  12    18553.57    18586.41    336.00 o 
  -1   9  12    26789.54    26177.35    373.14 o 
   1   9  12    27388.21    26091.99    423.76 o 
   3   9  12    17789.41    16914.09    391.62 o 
   5   9  12     4949.65     5117.52    156.73 o 
   7   9  12     4032.16     3867.02    144.85 o 
   9   9  12     7952.20     8185.17    232.52 o 
  -8  10  12     4994.14     5027.58    295.67 o 
  -6  10  12     5692.57     6129.67    315.22 o 
  -4  10  12    18565.51    18330.57    347.77 o 
  -2  10  12    37286.35    37310.41    580.24 o 
   0  10  12    66924.33    65946.05    940.33 o 
   2  10  12    38654.06    37016.09    697.13 o 
   4  10  12    19615.68    18212.80    433.94 o 
   6  10  12     5385.86     5638.26    229.73 o 
   8  10  12     5167.05     5140.56    232.79 o 
  -7  11  12     6301.95     5903.33    328.85 o 
  -5  11  12     1188.13     1162.69    111.19 o 
  -3  11  12    18541.53    18254.19    369.88 o 
  -1  11  12    20139.25    20425.85    391.86 o 
   1  11  12    19478.04    19076.55    320.78 o 
   3  11  12    19539.07    18335.73    441.21 o 
   5  11  12     1386.63     1490.31    211.83 o 
   7  11  12     6194.57     5788.02    249.60 o 
  -6  12  12     5584.37     5832.82    340.70 o 
  -4  12  12     6007.31     6071.72    196.19 o 
  -2  12  12     2916.23     2952.32    136.56 o 
   0  12  12     5532.38     5219.74    155.43 o 
   2  12  12     2958.20     2969.38    135.40 o 
   4  12  12     6237.31     6343.81    251.30 o 
   6  12  12     5808.05     5486.58    243.83 o 
  -3  13  12     4307.26     4262.48    172.06 o 
  -1  13  12      933.50      955.41     93.38 o 
   1  13  12     1124.04     1179.75     85.71 o 
   3  13  12     4184.70     4012.69    168.73 o 
   2   0  13    19287.21    20019.89    221.97 o 
   4   0  13    19936.97    19870.55    265.90 o 
   6   0  13    58348.02    54506.15    625.76 o 
   8   0  13    34357.43    33508.57    439.73 o 
  10   0  13     1020.52     1018.68     69.28 o 
  12   0  13     1336.78     1516.27    138.29 o 
 -13   1  13      694.09      820.44    107.85 o 
 -11   1  13     8175.93     8596.59    195.21 o 
  -9   1  13     3326.61     3286.64    107.14 o 
  -7   1  13    18159.33    17666.03    266.05 o 
  -5   1  13    38869.92    38709.71    491.39 o 
  -3   1  13    11899.94    12924.87    141.55 o 
  -1   1  13    34246.16    38263.50    507.71 o 
   3   1  13    11933.32    13074.17    196.45 o 
   5   1  13    38835.25    39793.63    812.73 o 
   7   1  13    19054.61    18552.79    277.53 o 
   9   1  13     3556.53     3432.67    109.44 o 
  11   1  13     8842.67     8765.33    199.33 o 
  13   1  13      624.99      846.87    110.39 o 
 -12   2  13      308.02      316.38     53.07 o 
 -10   2  13     9264.40     9492.51    199.79 o 
  -8   2  13    30238.76    29863.88    401.74 o 
  -6   2  13    38962.14    38102.76    405.13 o 
  -4   2  13    35340.57    37218.93    316.22 o 
  -2   2  13    13186.40    13794.60    145.48 o 
   0   2  13      267.65      694.13     80.82 o 
   2   2  13    14220.65    14444.95    271.97 o 
   4   2  13    35374.53    36408.44    432.86 o 
   6   2  13    39946.05    38388.02    471.54 o 
   8   2  13    29729.19    28957.47    398.05 o 
  10   2  13     9685.55     9615.64    204.09 o 
  12   2  13      227.09      349.51     70.65 o 
 -11   3  13     1713.82     1668.00     86.19 o 
  -9   3  13      286.43      367.29     46.08 o 
  -7   3  13    17876.86    17481.93    264.66 o 
  -5   3  13    56218.43    56181.02    630.59 o 
  -3   3  13    46435.46    46287.34    456.66 o 
  -1   3  13    31474.47    31018.74    317.03 o 
   1   3  13    31395.53    31155.16    750.43 o 
   3   3  13    46355.08    46319.78    524.75 o 
   5   3  13    56794.51    55938.71    637.78 o 
   7   3  13    18000.85    17314.29    269.32 o 
   9   3  13      296.24      405.13     50.33 o 
  11   3  13     1844.40     1814.44     91.66 o 
 -12   4  13      375.46      493.79     71.76 o 
 -10   4  13     3741.30     4366.25    155.19 o 
  -8   4  13    36906.68    35618.26    461.89 o 
  -6   4  13    85078.85    84108.86    813.87 o 
  -4   4  13    58859.72    60486.61    537.26 o 
  -2   4  13    11445.49    12810.60    176.33 o 
   0   4  13      594.21      793.92     36.36 o 
   2   4  13    12075.06    13693.66    229.87 o 
   4   4  13    60209.07    61716.07    687.03 o 
   6   4  13    87285.18    85410.30    939.84 o 
   8   4  13    36268.46    34882.93    464.41 o 
  10   4  13     3620.29     4273.81    133.49 o 
  12   4  13      319.99      432.46     71.81 o 
 -11   5  13     1058.48     1229.67     95.02 o 
  -9   5  13     2385.34     2503.51    114.81 o 
  -7   5  13     3926.60     4009.48    109.97 o 
  -5   5  13    33056.63    34860.78    494.81 o 
  -3   5  13    65141.98    67109.97    594.40 o 
  -1   5  13    17272.37    16511.75    193.74 o 
   1   5  13    17099.61    16357.02    254.72 o 
   3   5  13    66288.10    67419.45    739.01 o 
   5   5  13    34905.14    36547.80    453.52 o 
   7   5  13     3938.60     3861.47    112.90 o 
   9   5  13     2402.75     2486.30     99.86 o 
  11   5  13     1145.65     1183.76     94.05 o 
 -10   6  13     1406.39     1677.76    131.54 o 
  -8   6  13    27285.30    28218.88    394.50 o 
  -6   6  13    90089.01    92781.20   1168.52 o 
  -4   6  13    69918.25    70892.26    700.86 o 
  -2   6  13     6480.24     6858.26    123.79 o 
   0   6  13      293.53      526.27    136.87 o 
   2   6  13     6469.56     6489.68    122.43 o 
   4   6  13    70305.80    69408.73    771.82 o 
   6   6  13    91106.63    90719.14   1402.75 o 
   8   6  13    27003.94    27448.43    584.12 o 
  10   6  13     1559.37     1652.16    105.66 o 
 -11   7  13     1899.03     2094.58    214.49 o 
  -9   7  13     3356.13     3923.63    190.42 o 
  -7   7  13     1289.02     1877.72    283.52 o 
  -5   7  13     8804.24     9045.15    190.19 o 
  -3   7  13     8557.87     8763.15    158.58 o 
  -1   7  13    11685.17    11951.70    188.21 o 
   1   7  13    12649.55    12644.99    229.76 o 
   3   7  13     9007.04     8477.84    207.53 o 
   5   7  13     9180.40     9116.02    174.78 o 
   7   7  13     1499.31     1426.22     74.66 o 
   9   7  13     3312.80     3787.44    149.45 o 
  11   7  13     1934.68     2080.49    123.04 o 
 -10   8  13     4533.10     4487.79    298.63 o 
  -8   8  13    17335.18    18176.22    427.20 o 
  -6   8  13    43372.60    43487.21   1077.21 o 
  -4   8  13    28014.08    29759.91    458.49 o 
  -2   8  13     3758.74     4380.28    149.65 o 
   0   8  13     1382.81     1457.03     74.03 o 
   2   8  13     3847.32     4180.30    124.66 o 
   4   8  13    27981.05    28778.47    451.88 o 
   6   8  13    44590.88    43278.22    641.29 o 
   8   8  13    18221.35    17735.45    354.93 o 
  10   8  13     4718.17     4450.72    213.48 o 
  -9   9  13     4376.43     4161.31    285.00 o 
  -7   9  13     4474.77     4230.04    254.79 o 
  -5   9  13    23943.86    23881.22    499.18 o 
  -3   9  13     3839.84     3824.53    130.73 o 
  -1   9  13    20242.28    21268.91    315.64 o 
   1   9  13    19769.62    19491.81    343.89 o 
   3   9  13     3915.02     4058.40    415.06 o 
   5   9  13    22810.17    21902.17    396.76 o 
   7   9  13     4447.67     4235.61    154.39 o 
   9   9  13     4426.81     4214.54    176.65 o 
  -8  10  13     8079.77     7854.17    274.92 o 
  -6  10  13     2688.16     2573.93    204.42 o 
  -4  10  13      774.25      892.07     90.14 o 
  -2  10  13      278.75      352.25     53.53 o 
   0  10  13       30.16      132.07     40.71 o 
   2  10  13      213.57      256.13     59.87 o 
   4  10  13      687.70      674.81     85.46 o 
   6  10  13     2758.91     2593.81    155.36 o 
   8  10  13     8264.61     7649.71    290.79 o 
  -7  11  13    18487.74    18736.24    651.78 o 
  -5  11  13    16472.29    16495.01    423.74 o 
  -3  11  13    13105.34    13359.30    296.40 o 
  -1  11  13     6470.48     6494.37    195.79 o 
   1  11  13     6530.52     6681.80    192.54 o 
   3  11  13    12819.38    12578.74    349.63 o 
   5  11  13    16448.84    15887.77    422.46 o 
   7  11  13    17790.44    16543.06    454.80 o 
  -6  12  13     8054.87     8404.97    420.10 o 
  -4  12  13     7823.72     7820.96    243.38 o 
  -2  12  13     3421.36     3183.73    142.47 o 
   0  12  13      679.54      663.20     83.69 o 
   2  12  13     3387.26     3416.15    146.82 o 
   4  12  13     7760.47     7939.59    283.92 o 
   6  12  13     7386.83     7610.35    292.20 o 
  -3  13  13     3132.33     3176.43    149.79 o 
  -1  13  13     3784.19     4178.32    172.14 o 
   1  13  13     4042.41     4350.11    185.70 o 
   3  13  13     3063.93     3002.15    147.61 o 
   0   0  14   177316.97   176283.95   2045.25 o 
   2   0  14    93887.87    92546.77    825.07 o 
   4   0  14    10295.24    10349.10    169.47 o 
   6   0  14        8.71      177.16     90.23 o 
   8   0  14    25913.05    24432.95    350.06 o 
  10   0  14    87834.48    81356.61    942.50 o 
  12   0  14    67775.03    64766.96   1133.53 o 
 -13   1  14     1634.97     1677.70    140.82 o 
 -11   1  14      425.46      473.44     56.15 o 
  -9   1  14     5733.15     6248.01    151.50 o 
  -7   1  14    18098.94    17666.11    269.11 o 
  -5   1  14     4680.10     4183.88    147.78 o 
  -3   1  14    27287.62    28476.84    402.14 o 
  -1   1  14    10431.47    10574.48    123.07 o 
   1   1  14    10109.93     9972.68    148.87 o 
   3   1  14    27132.52    28067.13    344.95 o 
   5   1  14     4412.22     4086.06    189.86 o 
   7   1  14    16860.26    16346.53    256.93 o 
   9   1  14     5941.00     6452.19    155.46 o 
  11   1  14      426.95      509.01     97.24 o 
  13   1  14     1505.75     1678.32    142.19 o 
 -12   2  14    30118.95    30091.78    451.39 o 
 -10   2  14    43120.55    39936.52    529.00 o 
  -8   2  14    33250.81    31809.71    424.92 o 
  -6   2  14    11273.15    11719.64    304.12 o 
  -4   2  14    10912.23    11319.83    169.44 o 
  -2   2  14    35426.57    37193.20    503.74 o 
   0   2  14   181959.78   190270.08   2428.27 o 
   2   2  14    36672.56    37888.67    386.97 o 
   4   2  14    11771.29    12040.64    189.72 o 
   6   2  14    11526.41    11786.30    200.89 o 
   8   2  14    33593.47    31969.11    430.94 o 
  10   2  14    43497.79    40517.90    540.28 o 
  12   2  14    29151.13    28444.30    509.02 o 
 -11   3  14      175.90      303.45     56.79 o 
  -9   3  14     7001.84     7074.32    163.02 o 
  -7   3  14    23796.07    22723.75    322.93 o 
  -5   3  14     1008.92     1146.25     67.39 o 
  -3   3  14    11243.41    10825.48    157.49 o 
  -1   3  14   108578.30   107940.58   1053.96 o 
   1   3  14   110587.61   107455.05   1097.00 o 
   3   3  14    10749.69    10571.52    169.36 o 
   5   3  14      992.63     1114.62     81.96 o 
   7   3  14    24130.96    22772.82    329.17 o 
   9   3  14     6816.94     6565.27    161.08 o 
  11   3  14      188.93      257.05     62.86 o 
 -12   4  14     1194.52     1382.20    107.02 o 
 -10   4  14     4552.17     4720.63    191.33 o 
  -8   4  14      796.77      920.50     90.91 o 
  -6   4  14     4665.12     4582.94    191.66 o 
  -4   4  14    47754.54    49001.44    447.24 o 
  -2   4  14    58497.84    58457.49    658.33 o 
   0   4  14    49697.71    46189.22    459.66 o 
   2   4  14    59042.11    58528.87    836.32 o 
   4   4  14    48352.02    49330.61    600.12 o 
   6   4  14     4854.90     4718.17    156.13 o 
   8   4  14      731.06      846.78    141.73 o 
  10   4  14     4188.34     3983.11    130.18 o 
  12   4  14     1066.18     1230.13    100.08 o 
 -11   5  14      165.93      291.07     59.52 o 
  -9   5  14      413.17      368.33     57.46 o 
  -7   5  14    12038.27    11662.75    206.29 o 
  -5   5  14    13481.69    13569.42    260.33 o 
  -3   5  14    14154.27    13946.62    179.57 o 
  -1   5  14   107000.89   104965.98    968.71 o 
   1   5  14   106509.43   104819.05   1263.26 o 
   3   5  14    14717.92    14312.86    213.86 o 
   5   5  14    12983.81    13050.01    214.17 o 
   7   5  14    11714.66    11149.11    208.05 o 
   9   5  14      470.30      551.97     57.03 o 
  11   5  14      250.99      337.72     64.10 o 
 -10   6  14     7488.13     7660.66    442.02 o 
  -8   6  14    11372.56    11793.53    259.95 o 
  -6   6  14     2992.27     3210.44     99.41 o 
  -4   6  14    19061.43    20553.33    254.00 o 
  -2   6  14    18305.71    17853.18    287.03 o 
   0   6  14     1829.91     2045.02     66.97 o 
   2   6  14    18485.26    18031.25    249.40 o 
   4   6  14    19492.99    20558.54    289.88 o 
   6   6  14     3005.63     3050.62     99.42 o 
   8   6  14    11586.92    11566.84    224.64 o 
  10   6  14     7568.59     7795.03    223.87 o 
 -11   7  14     4352.44     4872.65    232.86 o 
  -9   7  14     8026.68     8714.58    293.99 o 
  -7   7  14     7053.51     7310.93    195.46 o 
  -5   7  14    11371.97    11824.36    278.26 o 
  -3   7  14     1612.07     1590.57     64.12 o 
  -1   7  14    23813.23    24065.78    315.10 o 
   1   7  14    23872.06    24401.19    373.25 o 
   3   7  14     1552.72     1362.20     72.85 o 
   5   7  14    11665.51    11212.94    200.81 o 
   7   7  14     7221.20     6988.99    163.31 o 
   9   7  14     8121.43     8239.50    228.26 o 
  11   7  14     4709.97     5018.37    188.71 o 
 -10   8  14    34887.58    33772.75    998.41 o 
  -8   8  14    12605.35    13863.95    361.27 o 
  -6   8  14     1789.61     1833.87    157.02 o 
  -4   8  14     1342.67     1388.32     83.93 o 
  -2   8  14    18302.62    18699.28    328.72 o 
   0   8  14     1963.67     2057.63     74.09 o 
   2   8  14    18111.37    18161.82    312.79 o 
   4   8  14     1437.56     1605.07    169.53 o 
   6   8  14     1648.32     1936.88    118.27 o 
   8   8  14    13023.98    13612.81    302.13 o 
  10   8  14    34709.05    32641.93    568.92 o 
  -9   9  14     8162.59     7841.48    399.36 o 
  -7   9  14     7150.16     7491.30    342.48 o 
  -5   9  14     5073.21     4830.86    266.04 o 
  -3   9  14     4286.81     4314.47    145.18 o 
  -1   9  14        7.25      174.17    109.32 o 
   1   9  14        9.82       18.55     37.57 o 
   3   9  14     4188.86     4200.03    172.55 o 
   5   9  14     5156.45     5004.99    158.04 o 
   7   9  14     6685.57     6402.59    193.38 o 
   9   9  14     8628.58     8557.33    242.79 o 
  -8  10  14     9671.41    10507.36    825.68 o 
  -6  10  14     2108.45     2229.08    191.39 o 
  -4  10  14     3267.14     3373.22    130.36 o 
  -2  10  14    16774.57    15978.29    320.61 o 
   0  10  14    32417.19    29816.90   1022.21 o 
   2  10  14    16108.37    14448.65    361.38 o 
   4  10  14     3098.95     2999.51    157.16 o 
   6  10  14     2296.25     2505.64    154.13 o 
   8  10  14     9569.64     9543.21    329.11 o 
  -7  11  14     2722.06     3258.89    249.45 o 
  -5  11  14     1055.85     1158.39    154.06 o 
  -3  11  14     2558.83     2482.99    119.90 o 
  -1  11  14    14967.36    14768.64    319.09 o 
   1  11  14    15040.57    14684.95    371.52 o 
   3  11  14     2651.53     2466.67    271.67 o 
   5  11  14      927.76      816.61    101.55 o 
   7  11  14     2999.81     2945.04    181.43 o 
  -6  12  14     2679.52     3216.23    257.75 o 
  -4  12  14     5151.25     5224.53    229.34 o 
  -2  12  14    17195.92    17236.47    364.62 o 
   0  12  14    40388.07    39849.52    698.26 o 
   2  12  14    17070.79    16785.84    427.13 o 
   4  12  14     5057.15     4945.16    220.73 o 
   6  12  14     2657.43     2978.39    256.56 o 
  -3  13  14     6989.22     7223.05    228.61 o 
  -1  13  14    17562.98    18360.90    396.51 o 
   1  13  14    17379.59    17412.50    727.33 o 
   3  13  14     6848.17     7120.53    231.03 o 
   2   0  15    14555.91    14927.99    190.13 o 
   4   0  15    21696.51    22030.88    294.18 o 
   6   0  15     6107.63     5951.19    132.00 o 
   8   0  15    29775.45    28462.43    393.63 o 
  10   0  15     3539.28     3601.19    121.96 o 
  12   0  15     1936.28     2054.90    102.93 o 
 -11   1  15     5088.73     5072.75    149.58 o 
  -9   1  15    12386.49    11730.69    221.55 o 
  -7   1  15    24489.34    24109.32    338.92 o 
  -5   1  15     8722.28     9521.55    168.93 o 
  -3   1  15    12369.17    14404.25    307.20 o 
  -1   1  15    57885.38    58175.38    720.50 o 
   1   1  15    59117.65    58150.21    632.57 o 
   3   1  15    12847.36    14860.71    386.36 o 
   5   1  15     8887.77     9151.48    165.32 o 
   7   1  15    24141.57    23491.15    334.60 o 
   9   1  15    12792.78    12271.70    229.75 o 
  11   1  15     5097.87     5145.36    151.75 o 
 -12   2  15     1959.80     2004.61    100.82 o 
 -10   2  15     5696.88     5718.40    152.53 o 
  -8   2  15    16518.22    16023.33    262.54 o 
  -6   2  15    15670.71    16258.58    249.04 o 
  -4   2  15    54217.52    52565.99    525.06 o 
  -2   2  15    55629.23    54894.31    500.26 o 
   0   2  15    73963.95    74708.91    706.59 o 
   2   2  15    54108.34    52954.50    522.69 o 
   4   2  15    54632.08    52000.95    594.23 o 
   6   2  15    14906.08    15294.66    248.02 o 
   8   2  15    16452.13    15502.34    260.10 o 
  10   2  15     5428.40     5402.82    151.41 o 
  12   2  15     1707.80     1805.22     97.81 o 
 -11   3  15      374.08      478.53     56.69 o 
  -9   3  15     5913.93     5820.85    148.21 o 
  -7   3  15      488.43      693.97     77.95 o 
  -5   3  15    23629.17    23647.70    764.07 o 
  -3   3  15    75497.64    74460.80   1283.83 o 
  -1   3  15    57429.58    55681.04    604.63 o 
   1   3  15    54411.37    53375.50    525.71 o 
   3   3  15    74881.02    75417.20    815.98 o 
   5   3  15    23259.19    22246.78    471.06 o 
   7   3  15      339.27      404.78     45.11 o 
   9   3  15     5829.88     5738.83    150.67 o 
  11   3  15      363.53      396.63     58.56 o 
 -12   4  15      147.22      213.09     59.19 o 
 -10   4  15      162.45      241.09     80.60 o 
  -8   4  15     4655.52     5217.41    266.80 o 
  -6   4  15    18347.79    19022.64    245.01 o 
  -4   4  15    64155.13    64461.15    630.91 o 
  -2   4  15   111691.98   111877.50    994.42 o 
   0   4  15   116328.83   115157.66   1064.56 o 
   2   4  15   110309.72   107246.09   1300.73 o 
   4   4  15    63888.46    63821.52    714.96 o 
   6   4  15    17785.36    17239.52    266.58 o 
   8   4  15     4682.19     4875.04    138.38 o 
  10   4  15      159.12      231.28     45.32 o 
  12   4  15      153.63      238.71     61.03 o 
 -11   5  15     1414.18     1531.16    105.40 o 
  -9   5  15    10807.93    11439.82    264.70 o 
  -7   5  15     3440.64     3937.26    235.73 o 
  -5   5  15    16528.26    17381.40    295.04 o 
  -3   5  15    85047.89    85802.34    817.46 o 
  -1   5  15    34909.36    36107.08    382.88 o 
   1   5  15    35270.32    36045.59    490.21 o 
   3   5  15    83692.43    84970.73   1067.80 o 
   5   5  15    15718.69    16565.07    360.14 o 
   7   5  15     3081.68     3394.20    114.52 o 
   9   5  15    11102.39    11334.64    228.17 o 
  11   5  15     1181.88     1167.69     97.25 o 
 -10   6  15     1310.14     1404.50    127.37 o 
  -8   6  15     3751.99     4077.79    283.50 o 
  -6   6  15    33184.78    34635.88    450.99 o 
  -4   6  15    35886.75    35738.70    443.33 o 
  -2   6  15    47964.19    46310.41    617.99 o 
   0   6  15    55982.54    56424.78    727.66 o 
   2   6  15    45954.48    43679.25    508.46 o 
   4   6  15    36057.08    34806.78    437.95 o 
   6   6  15    32279.64    32421.54    506.14 o 
   8   6  15     3907.69     4009.71    183.36 o 
  10   6  15     1193.73      995.97     89.44 o 
 -11   7  15     2276.32     2359.84    165.50 o 
  -9   7  15     9859.61    10244.86    397.29 o 
  -7   7  15    12490.57    13224.08    281.15 o 
  -5   7  15     4351.01     4348.11    155.85 o 
  -3   7  15    34773.33    33847.73    483.68 o 
  -1   7  15    26878.02    25983.27    336.86 o 
   1   7  15    26313.16    24093.76    461.48 o 
   3   7  15    34721.03    32732.38    486.95 o 
   5   7  15     3941.87     3875.17    251.20 o 
   7   7  15    12480.14    13155.29    248.79 o 
   9   7  15     9664.64     9676.54    251.58 o 
  11   7  15     1916.36     1921.89    122.85 o 
 -10   8  15     3875.18     4349.14    300.41 o 
  -8   8  15    11283.96    12618.42    513.72 o 
  -6   8  15    14092.44    15138.43    501.87 o 
  -2   8  15    10132.68    10371.22    223.13 o 
   0   8  15     1667.22     1480.87     64.80 o 
   2   8  15     8854.57     8829.98    195.54 o 
   4   8  15     7640.44     7705.49    191.31 o 
   6   8  15    13818.39    13438.03    285.01 o 
   8   8  15    11899.35    12234.03    285.36 o 
  10   8  15     4142.60     4386.42    174.40 o 
  -9   9  15      774.10     1061.81    164.72 o 
  -7   9  15     2386.76     2745.76    205.61 o 
  -5   9  15     1056.78     1222.38    143.39 o 
  -3   9  15     2905.34     3125.76    164.05 o 
  -1   9  15    14162.94    14110.63    345.87 o 
   1   9  15    13550.23    12775.63    315.19 o 
   3   9  15     2957.98     2903.92    114.73 o 
   5   9  15     1010.95      969.05     83.58 o 
   7   9  15     2859.00     3246.37    137.90 o 
   9   9  15      866.45      963.04    113.03 o 
  -8  10  15    12424.06    12144.23    356.70 o 
  -6  10  15     2962.03     2876.12    220.42 o 
  -4  10  15     4059.18     4560.64    192.86 o 
  -2  10  15    28893.93    29408.07    490.57 o 
   0  10  15     6028.12     6001.95    220.59 o 
   2  10  15    28821.82    27420.21    561.48 o 
   4  10  15     4362.74     4436.45    194.37 o 
   6  10  15     3138.79     2955.27    169.01 o 
   8  10  15    13014.86    13307.46    404.38 o 
  -7  11  15      312.20      305.15    109.02 o 
  -5  11  15     3599.79     3322.29    244.71 o 
  -3  11  15     6121.20     5909.09    186.61 o 
  -1  11  15     3909.67     4047.61    163.94 o 
   1  11  15     3942.65     3817.84    174.46 o 
   3  11  15     6292.47     5893.77    227.08 o 
   5  11  15     3698.59     3261.68    176.96 o 
   7  11  15      372.38      376.21     86.73 o 
  -4  12  15    14715.78    14441.06    405.14 o 
  -2  12  15    26246.17    26396.83    485.26 o 
   0  12  15    13455.53    13872.62    325.19 o 
   2  12  15    26024.60    24683.56    553.71 o 
   4  12  15    14324.65    14160.74    401.44 o 
  -3  13  15    11443.18    11726.35    301.99 o 
  -1  13  15     1761.73     1828.30    119.69 o 
   1  13  15     1741.45     1726.82    151.98 o 
   3  13  15    11871.35    11792.51    306.46 o 
   0   0  16     2425.72     3112.11     82.79 o 
   2   0  16    12209.88    12684.81    144.71 o 
   4   0  16   100130.29    96261.84   1026.55 o 
   6   0  16   166452.16   154523.53   1609.44 o 
   8   0  16     6576.40     6030.15    146.27 o 
  10   0  16     6629.72     6496.78    165.90 o 
  12   0  16     3152.33     3392.89    129.56 o 
 -11   1  16      771.61      736.03     66.27 o 
  -9   1  16      139.09      341.31    113.15 o 
  -7   1  16    11106.53    10968.85    200.66 o 
  -5   1  16    51446.55    47617.54    560.27 o 
  -3   1  16   119292.44   117450.93   1140.55 o 
  -1   1  16    35109.55    37571.84    658.31 o 
   1   1  16    36602.95    37843.82    436.52 o 
   3   1  16   115966.99   114434.43   1065.09 o 
   5   1  16    51570.53    47888.68    563.84 o 
   7   1  16    11453.87    11150.45    204.01 o 
   9   1  16      116.62      303.83     82.19 o 
  11   1  16      695.30      712.12     67.09 o 
 -12   2  16     1727.10     1739.40     97.15 o 
 -10   2  16     5082.30     5451.96    150.43 o 
  -8   2  16    57048.50    54509.09    658.46 o 
  -6   2  16    73212.60    72962.27    879.95 o 
  -4   2  16    55179.48    54818.45    547.92 o 
  -2   2  16    13495.09    14304.68    157.83 o 
   0   2  16       24.45      186.73     27.28 o 
   2   2  16    13897.82    14297.89    181.24 o 
   4   2  16    53371.61    53284.11    610.99 o 
   6   2  16    73873.38    72392.16    816.53 o 
   8   2  16    54780.75    51751.59    634.94 o 
  10   2  16     4930.25     5177.64    148.82 o 
  12   2  16     1628.66     1677.15     98.10 o 
 -11   3  16     1264.99     1288.71     82.19 o 
  -9   3  16     2101.92     2209.44     92.08 o 
  -7   3  16     3817.44     3881.05    110.77 o 
  -5   3  16    19143.52    18039.33    312.11 o 
  -3   3  16    40752.95    41520.91    579.99 o 
  -1   3  16    20378.21    23412.91    289.77 o 
   1   3  16    20362.15    22887.84    259.37 o 
   3   3  16    39306.80    40883.56    527.34 o 
   5   3  16    19932.77    19556.31    284.40 o 
   7   3  16     3839.68     3730.03    111.48 o 
   9   3  16     1983.46     2014.58    106.05 o 
  11   3  16     1188.05     1303.92     84.65 o 
 -12   4  16     3465.10     3570.37    158.10 o 
 -10   4  16     7011.09     7063.10    208.21 o 
  -8   4  16    40103.02    39403.06    602.72 o 
  -6   4  16    37462.01    37620.94    555.39 o 
  -4   4  16    13117.03    13740.26    187.67 o 
  -2   4  16     5193.74     5697.57    120.08 o 
   0   4  16     3822.16     3630.44    116.26 o 
   2   4  16     5178.41     5336.99    163.42 o 
   4   4  16    12505.11    12656.31    244.68 o 
   6   4  16    36572.23    35488.01    457.87 o 
   8   4  16    39483.55    37369.92    498.30 o 
  10   4  16     7188.52     7037.54    180.50 o 
  12   4  16     3776.44     3589.32    160.74 o 
 -11   5  16     2382.72     2607.43    133.35 o 
  -9   5  16       69.17      100.89     42.30 o 
  -7   5  16    10803.07    11540.46    254.70 o 
  -5   5  16    13051.20    13231.53    219.14 o 
  -3   5  16     4187.75     4433.93    104.88 o 
  -1   5  16     4561.14     4248.88     76.47 o 
   1   5  16     5343.64     5077.20    106.24 o 
   3   5  16     3910.01     3911.15    149.51 o 
   5   5  16    12434.54    12347.56    330.55 o 
   7   5  16    10563.91    10699.89    207.28 o 
   9   5  16      120.44      270.58     94.96 o 
  11   5  16     2425.87     2834.45    139.09 o 
 -10   6  16     2401.32     2403.31    158.55 o 
  -8   6  16    19824.47    19478.01    368.54 o 
  -6   6  16    21585.08    22613.80    330.16 o 
  -4   6  16     8139.62     7974.49    154.11 o 
  -2   6  16     1922.63     1895.07     77.98 o 
   0   6  16     1785.64     1752.81     74.30 o 
   2   6  16     2447.16     2420.64     76.12 o 
   4   6  16     7872.25     7705.48    360.22 o 
   6   6  16    21263.97    21876.48    326.40 o 
   8   6  16    19242.50    18060.30    303.64 o 
  10   6  16     2258.07     2320.75    106.51 o 
  -9   7  16     1758.13     1896.95    139.31 o 
  -7   7  16    12255.27    12506.86    273.10 o 
  -5   7  16    41760.69    42051.44    719.94 o 
  -3   7  16    28955.75    28597.08    426.16 o 
  -1   7  16    17168.53    18873.36    314.52 o 
   3   7  16    26935.61    25152.76    401.15 o 
   5   7  16    42162.24    41276.48    520.15 o 
   7   7  16    11967.66    12004.46    231.71 o 
   9   7  16     1817.76     1726.11    107.80 o 
 -10   8  16     1976.91     2328.03    228.12 o 
  -8   8  16     5346.35     5346.95    321.15 o 
  -6   8  16    24234.05    25186.47    718.73 o 
  -2   8  16    22243.59    21696.46    445.75 o 
   0   8  16       20.18      113.05     28.81 o 
   2   8  16    22612.23    21738.31    361.91 o 
   4   8  16    29442.28    28727.80    459.89 o 
   6   8  16    24893.55    24055.68    423.25 o 
   8   8  16     5133.93     5026.28    174.77 o 
  10   8  16     1734.31     1875.72    147.57 o 
  -9   9  16       32.16      300.41    112.58 o 
  -7   9  16     2236.76     2434.69    196.72 o 
  -5   9  16    21074.61    20423.75    634.00 o 
  -3   9  16    29953.52    30775.18    489.98 o 
  -1   9  16     9008.10     9322.32    266.68 o 
   1   9  16     8843.08     8860.23    253.25 o 
   3   9  16    29736.65    29759.71    473.30 o 
   5   9  16    20525.55    19686.18    368.01 o 
   7   9  16     2197.56     2252.62    133.13 o 
   9   9  16       26.79      127.77     51.51 o 
  -8  10  16    14658.48    15251.05    794.28 o 
  -6  10  16    30552.05    31493.31    900.05 o 
  -4  10  16    40520.63    40937.05    773.62 o 
  -2  10  16    11334.97    12065.61    271.23 o 
   0  10  16       82.37      254.16    178.05 o 
   2  10  16    11567.26    11417.54    313.69 o 
   4  10  16    40417.16    40510.13    778.11 o 
   6  10  16    31189.19    31257.25    711.62 o 
   8  10  16    14148.19    14578.10    428.96 o 
  -7  11  16     2468.30     2935.96    238.79 o 
  -5  11  16     1819.80     1899.64    190.20 o 
  -3  11  16     7390.97     7486.95    212.23 o 
  -1  11  16     2447.15     2507.20    123.06 o 
   1  11  16     2093.32     2240.34    205.61 o 
   3  11  16     7652.13     7231.40    655.04 o 
   5  11  16     1971.67     2139.49    148.28 o 
   7  11  16     2592.93     2698.91    175.61 o 
  -4  12  16     9555.17     9633.48    321.59 o 
  -2  12  16     1760.18     1916.63    114.69 o 
   0  12  16     2782.02     2820.07    139.74 o 
   2  12  16     1623.69     1857.62    146.06 o 
   4  12  16     9516.69     9283.25    315.29 o 
  -1  13  16      736.13      709.40     86.41 o 
   1  13  16      773.64      710.07    183.09 o 
   2   0  17    24083.25    25855.24    255.76 o 
   4   0  17    36944.64    37805.02    458.69 o 
   6   0  17     3472.15     3252.46     99.14 o 
   8   0  17      169.54      151.93     40.27 o 
  10   0  17       87.62      147.43     40.62 o 
  12   0  17     2736.57     2784.71    119.82 o 
 -11   1  17      962.24     1149.78     79.54 o 
  -9   1  17     4632.81     4374.02    144.53 o 
  -7   1  17    10656.41    10672.64    199.38 o 
  -5   1  17    29243.85    28007.88    383.03 o 
  -3   1  17    11472.83    12573.85    286.57 o 
  -1   1  17   206182.20   206707.95   1801.44 o 
   1   1  17   208053.03   202995.80   2572.25 o 
   3   1  17    11548.23    11872.85    160.35 o 
   5   1  17    30415.30    29516.24    385.20 o 
   7   1  17    11620.79    11392.14    208.27 o 
   9   1  17     4376.16     4138.40    125.87 o 
  11   1  17     1053.51     1253.18     83.04 o 
 -12   2  17    16075.31    16391.96    308.39 o 
 -10   2  17    34571.15    32392.11    461.53 o 
  -8   2  17    11732.87    10990.85    210.91 o 
  -6   2  17     6372.10     6181.42    139.05 o 
  -4   2  17      842.79      846.35    125.61 o 
  -2   2  17    10792.86    11380.02    163.31 o 
   0   2  17     4103.19     4188.01    122.90 o 
   2   2  17    10700.23    11135.49    154.08 o 
   4   2  17      786.65      644.95     45.78 o 
   6   2  17     6309.74     6095.77    139.99 o 
   8   2  17    12375.19    11492.49    219.04 o 
  10   2  17    34135.38    31740.78    458.92 o 
  12   2  17    16089.09    15849.89    306.02 o 
 -11   3  17     1895.90     2086.43     99.41 o 
  -9   3  17     2140.83     2318.77     95.43 o 
  -7   3  17    12330.75    12264.35    218.68 o 
  -5   3  17     6217.88     5807.05    129.29 o 
  -3   3  17     4579.72     4663.73    104.90 o 
  -1   3  17    36226.48    33911.04    396.75 o 
   1   3  17    35594.76    33704.48    358.55 o 
   3   3  17     4552.82     4609.89    107.26 o 
   5   3  17     6261.20     6235.76    137.76 o 
   7   3  17    12168.06    11730.39    216.87 o 
   9   3  17     2173.88     2111.33     94.58 o 
  11   3  17     1915.30     1995.60    100.03 o 
 -12   4  17    37274.56    37251.03    631.55 o 
 -10   4  17    64657.91    64183.02    921.12 o 
  -8   4  17    29998.61    29582.75    598.38 o 
  -6   4  17     3115.18     3366.69    101.25 o 
  -4   4  17      525.85      567.95     43.94 o 
  -2   4  17    11035.28    11103.57    177.13 o 
   0   4  17    34146.04    32332.45    346.34 o 
   2   4  17    10752.01    10957.98    187.30 o 
   4   4  17      570.32      584.42     44.25 o 
   6   4  17     3278.66     3419.41    105.40 o 
   8   4  17    29921.48    28449.61    409.80 o 
  10   4  17    65373.80    63329.85    788.65 o 
  12   4  17    37826.67    37175.68    634.24 o 
 -11   5  17     4709.22     4988.95    184.05 o 
  -9   5  17     2160.87     2205.64    113.50 o 
  -7   5  17     4986.83     5411.64    164.66 o 
  -5   5  17     4622.50     4574.59    116.07 o 
  -3   5  17     2682.69     2742.66     69.82 o 
  -1   5  17    13144.29    13099.36    172.50 o 
   1   5  17    12956.79    12542.51    191.82 o 
   3   5  17     2299.93     2415.12     94.95 o 
   5   5  17     4582.24     4584.50    119.86 o 
   7   5  17     5199.05     5207.00    138.66 o 
   9   5  17     2056.14     1923.41     92.19 o 
  11   5  17     4743.31     4482.62    151.18 o 
 -10   6  17    25016.62    25771.65    597.07 o 
  -8   6  17    12664.51    12817.88    285.77 o 
  -6   6  17      956.44     1170.97     66.53 o 
  -4   6  17      351.23      403.98     47.32 o 
  -2   6  17    36744.43    35683.81    503.21 o 
   0   6  17   102130.45    98706.36   1211.52 o 
   2   6  17    36854.35    35784.75    501.25 o 
   4   6  17      415.86      556.02     76.44 o 
   6   6  17      688.63      901.35     60.73 o 
   8   6  17    12764.14    12062.41    236.68 o 
  10   6  17    25563.53    24276.90    394.53 o 
  -9   7  17      496.11      801.06    104.92 o 
  -7   7  17     8451.18     8593.07    285.53 o 
  -5   7  17     7398.73     7514.50    184.83 o 
  -1   7  17    42402.96    41962.04    589.20 o 
   1   7  17    42065.18    40969.91    713.59 o 
   3   7  17     7341.03     7452.93    181.62 o 
   5   7  17     7785.73     7800.57    166.62 o 
   7   7  17     8695.17     8876.03    200.47 o 
   9   7  17      539.00      740.77     87.87 o 
 -10   8  17     4312.40     4441.57    309.30 o 
  -8   8  17       72.14      122.65     82.95 o 
  -6   8  17     5763.61     6121.38    295.67 o 
  -4   8  17     1418.56     1673.88    151.69 o 
  -2   8  17    22468.44    22803.93    371.51 o 
   0   8  17    40550.94    41662.53    727.89 o 
   2   8  17    24204.67    24235.09    394.26 o 
   4   8  17     1702.04     1832.80     95.04 o 
   6   8  17     5728.15     6216.35    185.16 o 
   8   8  17      103.67       65.32     40.46 o 
  10   8  17     4605.97     4494.20    178.42 o 
  -9   9  17       98.15      247.08    110.80 o 
  -7   9  17    12059.80    12437.11    476.39 o 
  -5   9  17     2554.07     2595.85    197.90 o 
  -3   9  17     1974.03     2284.02    105.10 o 
  -1   9  17    38904.42    37292.73    839.90 o 
   1   9  17    39639.48    33570.76   3228.67 o 
   3   9  17     1886.33     2078.09    100.26 o 
   5   9  17     2163.56     2111.50    130.23 o 
   7   9  17    12051.54    11798.02    283.30 o 
   9   9  17      109.46      148.50     52.76 o 
  -8  10  17     1363.48     1385.92    187.24 o 
  -6  10  17      442.84      612.67    124.43 o 
  -4  10  17      737.96      784.50    129.17 o 
  -2  10  17     2722.18     3059.80    128.39 o 
   0  10  17    11840.56    10961.13    443.21 o 
   2  10  17     2643.81     2656.98    144.26 o 
   4  10  17      806.73      823.36     98.24 o 
   6  10  17      358.88      342.25     79.52 o 
   8  10  17     1408.18     1415.85    138.75 o 
  -5  11  17     8783.33     9224.43    422.47 o 
  -3  11  17     1511.10     1425.94    199.38 o 
  -1  11  17    14850.74    15722.02    338.34 o 
   1  11  17    15075.33    15899.82    590.75 o 
   3  11  17     1402.49     1321.15    116.57 o 
   5  11  17     8341.53     8249.30    292.54 o 
  -4  12  17      879.73     1220.01    170.65 o 
  -2  12  17      494.99      520.32     74.50 o 
   0  12  17      142.75      164.73     65.40 o 
   2  12  17      489.80      485.87    125.62 o 
   4  12  17      765.53      731.19    124.43 o 
  -1  13  17     1127.47     1094.89    102.86 o 
   1  13  17     1030.30     1124.11    130.06 o 
   0   0  18   126253.89   129070.91   1532.64 o 
   2   0  18    76067.24    72111.75    630.53 o 
   4   0  18   146464.23   141570.02   1475.09 o 
   6   0  18    63900.87    59692.05    695.01 o 
   8   0  18       31.85      144.76     34.51 o 
  10   0  18      501.12      558.81     59.20 o 
  12   0  18     1098.71     1225.87     86.65 o 
 -11   1  18     3604.42     3798.84    132.97 o 
  -9   1  18     7510.00     7440.63    174.63 o 
  -7   1  18     1242.72     1186.50     65.96 o 
  -5   1  18    18310.92    18092.82    269.56 o 
  -3   1  18    58807.95    57363.82    647.30 o 
  -1   1  18    36656.91    40958.67    399.69 o 
   1   1  18    33351.52    36388.50    382.44 o 
   3   1  18    60638.02    59107.96    587.62 o 
   5   1  18    18055.27    17938.38    269.48 o 
   7   1  18     1168.43     1254.32     67.29 o 
   9   1  18     7554.71     7292.53    173.43 o 
  11   1  18     3659.46     3765.82    134.14 o 
 -12   2  18      273.61      345.15     58.20 o 
 -10   2  18     1904.66     1836.69     91.85 o 
  -8   2  18    15276.87    14754.38    256.40 o 
  -6   2  18    32414.83    32194.51    422.84 o 
  -4   2  18    71203.09    70726.16    786.60 o 
  -2   2  18    56676.28    59474.81    625.89 o 
   0   2  18    52497.25    54160.07    537.55 o 
   2   2  18    59227.18    62651.93    827.87 o 
   4   2  18    70433.77    70731.93    788.89 o 
   6   2  18    32464.81    31558.24    419.94 o 
   8   2  18    14710.48    13869.82    248.97 o 
  10   2  18     1838.43     2029.99    129.65 o 
  12   2  18      287.75      367.20     59.16 o 
 -11   3  18     2075.21     2360.56    106.61 o 
  -9   3  18     6686.14     6850.48    168.04 o 
  -7   3  18     8902.92     8549.90    222.45 o 
  -5   3  18     3062.51     3170.02     95.73 o 
  -3   3  18    20692.26    21019.48    365.36 o 
  -1   3  18    60903.23    60962.60    596.67 o 
   1   3  18    62440.94    61634.13    657.02 o 
   3   3  18    21123.22    21291.63    292.92 o 
   5   3  18     2421.35     2342.59     83.79 o 
   7   3  18     8968.67     8689.41    182.80 o 
   9   3  18     6714.09     6751.68    170.09 o 
  11   3  18     2010.39     2237.34    105.55 o 
 -10   4  18     5889.75     5982.52    195.47 o 
  -8   4  18    40328.18    39177.28    917.82 o 
  -6   4  18    21464.51    21503.82    315.46 o 
  -4   4  18     1701.78     1740.92     63.25 o 
  -2   4  18    24409.88    26107.77    420.75 o 
   0   4  18        6.87       88.78     23.99 o 
   2   4  18    24477.31    26306.41    340.10 o 
   4   4  18     1890.01     2041.11    154.20 o 
   6   4  18    20798.74    20431.28    308.95 o 
   8   4  18    41388.28    39251.60    523.95 o 
  10   4  18     5757.97     6025.51    169.79 o 
 -11   5  18     1106.58     1359.64    131.23 o 
  -9   5  18     1860.29     2056.81    127.41 o 
  -7   5  18    10793.56    10642.06    246.52 o 
  -5   5  18     7321.61     7489.01    156.79 o 
  -3   5  18     5452.68     5345.18    102.61 o 
  -1   5  18    51707.59    51253.53    586.70 o 
   1   5  18    52722.85    51606.45    585.69 o 
   3   5  18     5893.02     5767.42    182.76 o 
   5   5  18     7331.38     7642.44    161.59 o 
   7   5  18    10930.52    10286.15    206.13 o 
   9   5  18     1866.00     1944.11     93.62 o 
  11   5  18     1179.23     1531.51     96.42 o 
 -10   6  18     5327.31     5647.86    246.14 o 
  -8   6  18    16735.44    16888.82    356.43 o 
  -6   6  18     8286.31     8550.16    221.78 o 
  -4   6  18    13620.25    14202.27    281.96 o 
  -2   6  18    11696.92    11669.86    222.02 o 
   0   6  18    34676.26    31747.54    455.87 o 
   2   6  18    12103.08    11875.98    195.47 o 
   4   6  18    13728.97    13846.39    271.97 o 
   6   6  18     8246.08     8292.30    265.95 o 
   8   6  18    16339.48    15602.46    335.17 o 
  10   6  18     5335.25     5278.18    161.92 o 
  -9   7  18      404.61      450.24     87.06 o 
  -7   7  18     4278.92     4663.17    208.37 o 
  -5   7  18    18540.05    18691.05    372.09 o 
  -3   7  18    11859.40    11810.30    201.46 o 
  -1   7  18     6945.62     7039.06    169.41 o 
   1   7  18     7373.30     7432.59    172.80 o 
   3   7  18    12670.61    12758.33    255.49 o 
   5   7  18    18191.96    17640.05    281.91 o 
   7   7  18     4336.83     4468.83    134.34 o 
   9   7  18      438.91      507.65     61.74 o 
  -8   8  18     4930.02     5449.46    332.41 o 
  -6   8  18    18402.08    18781.87    587.79 o 
  -4   8  18    42856.38    43045.77   1073.06 o 
  -2   8  18    35958.78    35500.41    524.00 o 
   0   8  18     7920.53     7714.87    298.34 o 
   2   8  18    36627.88    35425.98    528.82 o 
   4   8  18    43265.07    40876.93    609.76 o 
   6   8  18    18528.31    17761.43    368.73 o 
   8   8  18     4637.92     4502.88    169.68 o 
  -9   9  18     2439.07     2460.17    237.60 o 
  -7   9  18      756.14      779.66     97.39 o 
  -5   9  18     5733.73     5537.15    290.34 o 
  -3   9  18    17866.57    18154.76    422.59 o 
  -1   9  18    26262.53    25160.00    599.34 o 
   3   9  18    17125.61    16240.89    313.61 o 
   5   9  18     5706.07     5436.50    172.45 o 
   7   9  18      694.47      770.72     79.71 o 
   9   9  18     2381.34     2341.62    131.82 o 
  -6  10  18    25580.10    25888.62    788.65 o 
  -4  10  18    20026.30    21221.29    678.44 o 
  -2  10  18    17073.19    16656.05    335.57 o 
   0  10  18     6714.84     6254.70    324.11 o 
   2  10  18    17130.72    16025.07    393.85 o 
   4  10  18    19205.10    19435.57    467.54 o 
   6  10  18    24587.46    23795.01    561.59 o 
  -5  11  18     1283.69     1312.44    170.05 o 
  -3  11  18     9355.94     9252.22    303.59 o 
  -1  11  18    15232.95    15252.12    333.75 o 
   1  11  18    15417.05    14526.35    559.34 o 
   3  11  18     9286.53     9080.38    346.03 o 
   5  11  18     1202.52     1105.79    119.16 o 
  -4  12  18     7922.24     8009.76    409.43 o 
  -2  12  18      837.57      933.76     89.62 o 
   0  12  18       74.21      266.24    263.67 o 
   2  12  18      673.30      522.61    137.47 o 
   4  12  18     8284.70     8179.52    482.91 o 
   2   0  19       26.72      171.97     71.99 o 
   4   0  19      154.24      181.23     41.05 o 
   6   0  19    42289.12    39592.57    499.73 o 
   8   0  19    31487.74    31090.79    433.98 o 
  10   0  19    10996.56    10835.58    230.23 o 
  12   0  19      365.91      364.98     59.51 o 
 -11   1  19     1332.19     1497.51     90.06 o 
  -9   1  19      497.40      518.06     55.28 o 
  -7   1  19     2666.70     2500.37     92.71 o 
  -5   1  19    21486.66    21822.20    311.79 o 
  -3   1  19     8545.22     8551.08    444.74 o 
  -1   1  19     7855.20     8560.61    130.11 o 
   1   1  19     7535.23     8222.14    166.59 o 
   3   1  19     8011.70     7345.59    143.83 o 
   5   1  19    22485.50    22753.37    323.35 o 
   7   1  19     2726.58     2621.72    101.58 o 
   9   1  19      519.32      541.38     60.07 o 
  11   1  19     1430.79     1788.83     97.47 o 
 -12   2  19     2160.69     2495.74    116.07 o 
 -10   2  19     7471.42     7072.58    179.14 o 
  -8   2  19    28160.46    26449.79    385.14 o 
  -6   2  19    31274.68    29816.50    402.46 o 
  -4   2  19    13897.78    13292.82    215.23 o 
  -2   2  19    46399.35    48898.95    500.25 o 
   0   2  19    17567.40    19423.59    232.54 o 
   2   2  19    45443.71    47728.05    489.94 o 
   4   2  19    14078.23    13109.75    215.83 o 
   6   2  19    29446.24    27219.54    477.31 o 
   8   2  19    28343.67    26372.76    388.41 o 
  10   2  19     7653.45     7639.99    189.42 o 
  12   2  19     2166.88     2417.82    116.39 o 
 -11   3  19     2046.36     2016.47    119.08 o 
  -9   3  19     4572.63     4813.19    140.44 o 
  -7   3  19     5710.59     5858.72    161.81 o 
  -5   3  19    48285.50    48451.93    582.65 o 
  -3   3  19    64457.65    62720.70    708.34 o 
  -1   3  19    38752.20    38694.64    521.10 o 
   1   3  19    38750.73    37954.26    402.81 o 
   3   3  19    64397.23    62862.76    802.38 o 
   5   3  19    48443.19    47532.36    576.60 o 
   7   3  19     5954.25     5938.78    149.35 o 
   9   3  19     4599.16     4827.32    143.01 o 
  11   3  19     2050.56     2111.90    104.19 o 
 -10   4  19     3651.51     3793.97    157.26 o 
  -8   4  19    30251.20    29898.14    501.45 o 
  -6   4  19    30147.00    30904.85    417.33 o 
  -4   4  19    26940.00    28025.13    327.80 o 
  -2   4  19    22142.00    22058.32    295.57 o 
   0   4  19    36774.98    38882.92    460.89 o 
   2   4  19    21601.26    20360.08    458.31 o 
   4   4  19    26045.42    26624.80    424.03 o 
   6   4  19    30741.04    30054.25    413.01 o 
   8   4  19    30053.85    29743.04    429.17 o 
  10   4  19     3709.70     3657.35    132.63 o 
 -11   5  19      463.56      465.09     73.98 o 
  -9   5  19     1603.45     1647.56    104.09 o 
  -7   5  19     1948.30     2190.85    145.03 o 
  -5   5  19    33860.04    35712.82    460.23 o 
  -3   5  19    78647.16    77216.37    846.80 o 
  -1   5  19    19032.24    18508.95    262.43 o 
   1   5  19    18298.73    17416.04    248.88 o 
   3   5  19    78451.93    75712.67    840.83 o 
   5   5  19    33771.92    34624.30    452.43 o 
   7   5  19     1770.56     2095.30     90.10 o 
   9   5  19     1574.21     1728.77     91.08 o 
  11   5  19      502.28      520.39     65.65 o 
 -10   6  19     6854.42     7876.03    300.17 o 
  -8   6  19    12381.89    13052.26    295.05 o 
  -6   6  19    49779.56    51175.00    741.20 o 
  -4   6  19    32136.55    33308.86    500.37 o 
  -2   6  19    23807.29    24165.32    433.84 o 
   0   6  19     5301.61     5020.49    169.68 o 
   2   6  19    23864.41    23795.62    323.34 o 
   6   6  19    48848.46    49518.73    617.26 o 
   8   6  19    12070.13    12651.27    248.36 o 
  10   6  19     6951.11     7546.86    197.85 o 
  -9   7  19      806.15     1081.01    119.41 o 
  -7   7  19     2257.62     2794.64    163.81 o 
  -5   7  19     7747.15     8032.85    255.86 o 
  -3   7  19    23153.00    23969.27    470.22 o 
  -1   7  19     2473.64     2409.70    157.02 o 
   1   7  19     2512.72     2403.18     95.34 o 
   3   7  19    22378.02    22750.86    383.36 o 
   5   7  19     7048.45     7257.18    195.86 o 
   7   7  19     2291.40     2482.12    101.58 o 
   9   7  19      705.24      926.58    109.86 o 
  -8   8  19    21269.31    21304.84    735.92 o 
  -6   8  19    26146.72    27623.53    775.62 o 
  -4   8  19    14001.41    14631.23    495.94 o 
  -2   8  19     4693.17     4905.34    144.03 o 
   0   8  19      106.75       86.60     42.31 o 
   2   8  19     4836.94     4959.46    147.34 o 
   4   8  19    13988.04    14309.07    290.98 o 
   6   8  19    25485.57    25691.14    454.25 o 
   8   8  19    21415.14    21601.15    422.64 o 
  -7   9  19     7965.02     7980.13    416.55 o 
  -5   9  19     6841.11     7427.90    345.44 o 
  -3   9  19     4207.95     4160.21    179.10 o 
  -1   9  19     1084.80     1316.59    146.35 o 
   1   9  19      970.09     1095.58    144.58 o 
   3   9  19     4389.87     4338.40    146.55 o 
   5   9  19     6897.64     6793.16    197.17 o 
   7   9  19     7986.54     8059.02    230.96 o 
  -6  10  19     2656.71     2876.71    226.94 o 
  -4  10  19     1178.72     1298.82    158.20 o 
  -2  10  19     8168.94     7834.86    213.76 o 
   0  10  19      198.17      243.53     94.21 o 
   2  10  19     7933.54     6758.36    319.67 o 
   4  10  19     1345.80     1433.74    208.87 o 
   6  10  19     2625.79     2732.42    168.95 o 
  -5  11  19     8430.70     8364.68    403.51 o 
  -3  11  19    12544.64    12289.58    360.90 o 
  -1  11  19     3973.23     3963.54    158.28 o 
   1  11  19     4264.88     4387.06    287.97 o 
   3  11  19    12595.27    12293.24    552.23 o 
   5  11  19     8414.99     8191.72    295.89 o 
  -4  12  19    11291.31    11698.23    510.16 o 
  -2  12  19     9633.26    10539.23    278.63 o 
   0  12  19     1678.74     1667.71    145.27 o 
   2  12  19     9698.67    10008.94    481.72 o 
   4  12  19    11493.99    11474.42    359.33 o 
   0   0  20    11883.07    12726.22    221.08 o 
   2   0  20     4067.79     4013.21    175.41 o 
   4   0  20     2160.91     2433.32     82.19 o 
   6   0  20      575.67      635.80     51.31 o 
   8   0  20    30716.08    29885.20    424.85 o 
  10   0  20    69641.77    67284.05    825.36 o 
  12   0  20    45649.30    44645.07    797.59 o 
 -11   1  20       93.71       73.29     37.76 o 
  -9   1  20     1310.61     1452.94     80.54 o 
  -7   1  20     3342.33     2928.18    104.77 o 
  -5   1  20    18524.28    18574.04    281.80 o 
  -3   1  20    13087.86    12573.35    237.74 o 
  -1   1  20    13826.70    14875.79    279.32 o 
   1   1  20    13330.61    14147.27    168.89 o 
   3   1  20    13830.27    13630.21    217.40 o 
   5   1  20    18613.03    18356.44    280.12 o 
   7   1  20     3181.24     2810.91     99.88 o 
   9   1  20     1201.46     1227.13     75.80 o 
  11   1  20       85.63      133.18     42.54 o 
 -10   2  20    38567.20    36502.48    514.31 o 
  -8   2  20    11540.16    11159.92    219.65 o 
  -6   2  20     2156.30     2165.61     84.94 o 
  -4   2  20     4258.27     4661.67    115.89 o 
  -2   2  20     1978.78     2139.27     63.32 o 
   0   2  20    22110.71    21539.54    254.57 o 
   2   2  20     1811.32     1833.24     58.73 o 
   4   2  20     4050.77     4341.59    113.36 o 
   6   2  20     2176.42     2101.76     83.66 o 
   8   2  20    11525.52    10779.30    250.07 o 
  10   2  20    38157.45    35439.84    507.23 o 
 -11   3  20      543.71      545.27     75.47 o 
  -9   3  20     2458.93     2599.40    112.04 o 
  -7   3  20    19293.61    17924.92    289.73 o 
  -5   3  20     5152.75     5344.43    130.29 o 
  -3   3  20    15629.34    15676.71    241.65 o 
  -1   3  20    87295.68    85034.09   1446.63 o 
   1   3  20    85602.18    82797.95    800.28 o 
   3   3  20    16111.11    15622.15    240.65 o 
   5   3  20     4473.14     4379.24    118.53 o 
   7   3  20    18775.44    17287.31    287.66 o 
   9   3  20     2509.20     2598.31    106.18 o 
  11   3  20      529.05      603.73     67.59 o 
 -10   4  20     2396.35     2274.06    123.53 o 
  -8   4  20     1018.04     1295.61     91.45 o 
  -6   4  20     7260.56     7381.99    163.37 o 
  -4   4  20      298.77      353.05     62.69 o 
  -2   4  20    10043.49     9775.20    169.15 o 
   0   4  20    22633.88    24021.25    315.39 o 
   4   4  20      239.05      258.47     37.77 o 
   6   4  20     6754.38     6849.56    159.74 o 
   8   4  20     1220.82     1369.73     80.60 o 
  10   4  20     2214.80     2219.41    104.27 o 
 -11   5  20     1041.48      992.09     96.98 o 
  -9   5  20      549.07      577.54     73.18 o 
  -7   5  20     8461.88     8457.37    220.90 o 
  -5   5  20    16680.36    16594.35    318.11 o 
  -3   5  20     9525.02     9196.85    199.47 o 
  -1   5  20    94010.83    94725.77   1023.00 o 
   1   5  20    93686.33    93537.72   1003.68 o 
   3   5  20    10420.86    10031.53    252.83 o 
   5   5  20    15551.22    15633.28    258.35 o 
   7   5  20     8965.46     8930.17    194.16 o 
   9   5  20      577.16      670.30     65.20 o 
  11   5  20      888.25      947.86     81.76 o 
 -10   6  20     9119.35     9391.72    319.03 o 
  -8   6  20     9465.23     9393.85    270.23 o 
  -6   6  20     2611.89     2641.45    119.12 o 
  -4   6  20      782.98     1006.87    112.67 o 
  -2   6  20     5571.16     5681.10    150.90 o 
   0   6  20     1206.30     1265.33     88.45 o 
   2   6  20     5047.41     4830.65    135.32 o 
   4   6  20      819.75     1062.23    150.37 o 
   6   6  20     2636.07     2894.20    210.56 o 
   8   6  20     9106.32     8848.12    203.78 o 
  10   6  20     8552.31     8455.08    213.21 o 
  -9   7  20     1130.39     1288.41    130.29 o 
  -7   7  20     4086.54     4129.75    235.53 o 
  -5   7  20     8726.20     8625.15    208.82 o 
  -3   7  20     3745.65     3901.28    198.50 o 
  -1   7  20    22166.98    22055.41    445.95 o 
   1   7  20    22835.57    21836.53    360.37 o 
   3   7  20     3668.89     3723.43    129.12 o 
   5   7  20     9273.94     8944.78    222.37 o 
   7   7  20     3825.53     3704.74    124.59 o 
   9   7  20     1003.34     1134.18     83.05 o 
  -8   8  20    11040.26    12065.59    522.01 o 
  -4   8  20     1530.12     1502.64    151.09 o 
  -2   8  20     6298.92     5919.23    162.44 o 
   0   8  20     6422.46     6368.47    209.17 o 
   2   8  20     6291.29     5542.72    158.65 o 
   4   8  20     1582.38     1634.66     93.53 o 
   6   8  20      718.53     1025.40    134.01 o 
   8   8  20    11317.05    11931.79    295.79 o 
  -7   9  20      382.27      450.91    130.95 o 
  -5   9  20     1498.90     1917.41    174.79 o 
  -3   9  20     5976.45     6271.55    404.99 o 
  -1   9  20      494.49      772.65    120.28 o 
   1   9  20      511.51      933.82    136.28 o 
   3   9  20     5805.44     5785.68    172.34 o 
   5   9  20     1581.06     1842.92    105.17 o 
   7   9  20      345.46      467.86     69.25 o 
  -6  10  20      669.16      940.34    147.54 o 
  -4  10  20     2223.33     2600.00    212.72 o 
  -2  10  20    18128.03    18316.42    363.49 o 
   0  10  20    38493.84    39952.80   1085.51 o 
   2  10  20    17074.57    16181.87    597.86 o 
   4  10  20     2082.90     2454.63    151.00 o 
   6  10  20      759.56      927.05    122.36 o 
  -5  11  20       44.56      255.97     99.54 o 
  -3  11  20     4021.27     3904.74    269.01 o 
  -1  11  20     8676.27     8768.07    299.87 o 
   1  11  20     8602.49     8904.47    424.25 o 
   3  11  20     3786.83     3736.22    187.12 o 
   5  11  20       52.72       88.85     64.91 o 
  -2  12  20    14780.48    15560.24    840.50 o 
   0  12  20    49270.00    51255.63   1070.10 o 
   2  12  20    14838.04    14618.19    600.82 o 
   2   0  21       78.44       66.27     27.03 o 
   4   0  21     2251.05     2285.84     82.37 o 
   6   0  21     8761.09     7707.36    167.17 o 
   8   0  21    38579.30    36154.45    492.98 o 
  10   0  21      760.65      934.21     74.46 o 
 -11   1  21      508.27      500.86     63.65 o 
  -9   1  21      306.45      507.14     56.61 o 
  -7   1  21    14581.40    14102.12    249.94 o 
  -5   1  21    14211.93    13904.21    234.16 o 
  -3   1  21     7090.86     7094.67    176.29 o 
  -1   1  21    61120.78    62519.83   1024.63 o 
   1   1  21    61403.81    61566.76    632.63 o 
   3   1  21     6924.04     7318.78    257.40 o 
   5   1  21    14017.60    13155.94    226.22 o 
   7   1  21    14638.05    13946.12    248.23 o 
   9   1  21      213.29      270.08     46.23 o 
  11   1  21      473.44      529.88     65.94 o 
 -10   2  21     3974.53     4120.80    138.56 o 
  -8   2  21     8514.69     8673.39    192.44 o 
  -6   2  21    28393.45    27175.47    383.55 o 
  -4   2  21    25583.76    25596.12    537.69 o 
  -2   2  21    45360.28    45815.04    609.33 o 
   0   2  21    11001.25    10637.77    155.49 o 
   2   2  21    44730.59    44381.43    523.45 o 
   4   2  21    27154.66    26286.22    359.90 o 
   6   2  21    27666.38    25707.66    369.13 o 
   8   2  21     8177.69     8222.08    188.19 o 
  10   2  21     3590.41     3769.53    134.05 o 
 -11   3  21      988.76     1054.50     96.79 o 
  -9   3  21       90.35      134.68     39.37 o 
  -7   3  21     4915.31     5095.90    137.83 o 
  -5   3  21     3276.77     3756.50    168.74 o 
  -3   3  21    24309.98    24275.75    334.47 o 
  -1   3  21    14867.52    15723.28    270.68 o 
   1   3  21    14488.37    14631.83    198.08 o 
   3   3  21    24202.55    24134.42    332.93 o 
   5   3  21     3752.90     4093.16    164.98 o 
   7   3  21     4350.32     4334.91    143.34 o 
   9   3  21       53.82       86.76     36.12 o 
  11   3  21      975.82      980.81     80.79 o 
 -10   4  21      845.94      979.81     91.77 o 
  -8   4  21     8684.49     9141.36    239.51 o 
  -6   4  21    37134.41    37479.09   1013.53 o 
  -4   4  21    75418.80    74589.23    843.41 o 
  -2   4  21    49044.42    48971.21    573.47 o 
   0   4  21    65415.07    62763.60    826.13 o 
   2   4  21    49745.87    48447.34    662.46 o 
   4   4  21    75313.95    73715.38    834.34 o 
   6   4  21    38149.53    38172.52    502.19 o 
   8   4  21     8555.58     8447.93    195.32 o 
  10   4  21      889.07     1035.97     80.19 o 
  -9   5  21     3582.46     3923.25    192.20 o 
  -7   5  21     1222.08     1574.67    174.92 o 
  -5   5  21     4773.04     4774.01    153.81 o 
  -3   5  21    25946.99    25461.77    508.20 o 
  -1   5  21     5747.10     5468.73    122.92 o 
   1   5  21     6209.19     5860.03    178.23 o 
   3   5  21    25976.35    25280.15    348.81 o 
   5   5  21     4881.92     4762.45    129.35 o 
   7   5  21     1217.97     1362.30     78.18 o 
   9   5  21     3574.54     3867.70    135.10 o 
 -10   6  21      347.71      320.72     63.79 o 
  -8   6  21     7584.24     7829.51    224.43 o 
  -6   6  21    60350.42    59872.47    851.47 o 
  -4   6  21    79654.05    79212.53   1073.10 o 
  -2   6  21    21198.66    20965.71    352.88 o 
   0   6  21     7498.48     7760.86    223.52 o 
   4   6  21    80583.38    78236.98   1034.73 o 
   6   6  21    60977.13    59811.49    834.45 o 
   8   6  21     7381.84     7448.69    212.88 o 
  10   6  21      307.09      331.21     58.49 o 
  -9   7  21    10785.61    10496.48    352.30 o 
  -7   7  21     6732.07     7029.08    208.12 o 
  -5   7  21     8003.82     8477.37    219.52 o 
  -3   7  21    13600.03    13637.72    647.93 o 
  -1   7  21    26656.19    25365.54    498.79 o 
   1   7  21    25837.17    23779.41    485.87 o 
   3   7  21    14029.42    13455.01    273.51 o 
   5   7  21     7809.13     7682.51    206.31 o 
   7   7  21     6703.60     6805.00    173.74 o 
   9   7  21    10868.85    10667.49    369.03 o 
  -8   8  21    14207.00    14704.11    595.49 o 
  -6   8  21    20245.50    20608.03    717.55 o 
  -4   8  21    13165.08    14194.54    492.39 o 
  -2   8  21      555.17      686.84    126.80 o 
   0   8  21      552.62      408.62     66.78 o 
   2   8  21      477.38      473.13     56.24 o 
   4   8  21    13213.51    12957.98    279.64 o 
   6   8  21    20517.92    20065.88    670.93 o 
   8   8  21    14364.52    14550.15    336.12 o 
  -7   9  21     9344.14     9794.44    472.84 o 
  -5   9  21     7621.73     8692.35    383.36 o 
  -3   9  21      551.53      694.44    125.02 o 
  -1   9  21    16925.20    17308.85    578.30 o 
   1   9  21    17427.33    16985.33    591.34 o 
   3   9  21      508.24      538.92     71.71 o 
   5   9  21     7693.02     8511.69    227.76 o 
   7   9  21     9036.84     9451.38    257.19 o 
  -4  10  21      831.38     1025.07    149.32 o 
  -2  10  21     7647.61     7288.66    261.60 o 
   0  10  21     8222.26     7129.86    359.07 o 
   2  10  21     7537.88     7199.77    374.48 o 
   4  10  21      889.90      969.95    106.11 o 
   6  10  21     1002.14     1081.91    122.52 o 
  -5  11  21    11971.09    13378.04    538.01 o 
  -3  11  21     2236.48     2426.98    218.64 o 
  -1  11  21     2868.43     3011.16    174.14 o 
   1  11  21     2905.64     3117.28    249.45 o 
   3  11  21     2158.25     2150.27    223.97 o 
   5  11  21    11758.11    12327.97    379.15 o 
  -2  12  21     7938.15     8006.20    437.28 o 
   0  12  21     5758.16     6331.57    646.15 o 
   2  12  21     8213.80     8355.20    437.88 o 
   0   0  22    29052.80    29230.05    422.83 o 
   2   0  22    38454.24    37836.03    410.29 o 
   4   0  22    22500.31    22976.76    327.26 o 
   6   0  22    33751.61    31931.55    434.18 o 
   8   0  22     3740.83     3839.33    124.50 o 
  10   0  22     3129.53     3537.27    130.33 o 
 -11   1  22      762.16      935.53     79.78 o 
  -9   1  22      857.56      849.00     71.64 o 
  -7   1  22     1216.29     1275.22     72.78 o 
  -5   1  22    26295.21    25222.19    357.50 o 
  -3   1  22    55775.80    54647.36    638.28 o 
  -1   1  22    21330.90    23200.36    348.67 o 
   1   1  22    21251.04    22760.26    246.08 o 
   3   1  22    57560.02    57250.17    664.10 o 
   5   1  22    26386.00    25453.22    360.63 o 
   7   1  22     1211.84     1233.89     89.03 o 
   9   1  22      899.61      861.13     69.27 o 
  11   1  22      712.03      753.49     73.28 o 
 -10   2  22     3800.25     3835.97    135.05 o 
  -8   2  22    39089.68    37585.00    512.38 o 
  -6   2  22    31964.14    31877.55    434.53 o 
  -4   2  22    14387.96    14783.74    240.89 o 
  -2   2  22    31079.42    33003.91    438.99 o 
   0   2  22     7752.68     8501.68    331.72 o 
   2   2  22    30066.19    31743.17    464.14 o 
   4   2  22    14022.13    14464.03    238.98 o 
   6   2  22    33344.22    32634.10    497.53 o 
   8   2  22    39738.02    37422.27    521.48 o 
  10   2  22     3620.87     3519.01    131.00 o 
 -11   3  22      428.23      368.23     68.74 o 
  -9   3  22     5037.17     5492.95    157.09 o 
  -7   3  22     2942.94     3028.16    106.91 o 
  -5   3  22     7860.29     7943.65    168.19 o 
  -3   3  22    15091.18    14920.93    239.34 o 
  -1   3  22    13349.38    14299.30    488.65 o 
   1   3  22    14220.58    14440.81    199.42 o 
   3   3  22    15141.80    14709.61    237.24 o 
   5   3  22     7349.21     7144.09    160.13 o 
   7   3  22     2808.07     2885.11    131.45 o 
   9   3  22     5053.81     5401.76    157.68 o 
  11   3  22      451.50      333.06     59.95 o 
 -10   4  22     8647.06     8317.26    244.42 o 
  -8   4  22    52039.15    49620.03    749.00 o 
  -6   4  22    34468.95    33353.68    534.01 o 
  -4   4  22     1173.93     1234.13     91.54 o 
  -2   4  22     6883.05     7513.12    223.50 o 
   0   4  22     3102.20     3114.91     91.71 o 
   2   4  22     6568.20     6386.17    203.17 o 
   4   4  22     1128.80     1311.11     69.49 o 
   6   4  22    35730.28    33285.30    456.74 o 
   8   4  22    52737.98    49617.68    643.16 o 
  10   4  22     9029.76     8261.92    208.31 o 
  -9   5  22     4311.88     4534.55    173.51 o 
  -7   5  22     9307.31     8999.99    234.56 o 
  -5   5  22     6226.52     6322.92    181.68 o 
  -3   5  22     3658.59     3763.44    157.95 o 
  -1   5  22     3121.87     2827.17    117.96 o 
   1   5  22     3235.31     2883.68     87.98 o 
   3   5  22     3402.26     3504.77    104.33 o 
   5   5  22     6106.53     5828.28    189.61 o 
   7   5  22     8904.62     8283.00    191.26 o 
   9   5  22     4278.06     3930.21    139.40 o 
 -10   6  22     9882.67    10481.20    451.65 o 
  -8   6  22    18453.81    18742.05    382.07 o 
  -6   6  22     4687.13     5026.13    168.15 o 
  -4   6  22     5567.48     6122.67    392.19 o 
  -2   6  22    16776.11    16457.94    378.02 o 
   0   6  22     2566.47     2554.51    126.74 o 
   2   6  22    16407.90    14936.38    450.91 o 
   4   6  22     5122.72     5330.24    155.77 o 
   6   6  22     4745.81     4785.17    138.78 o 
   8   6  22    18976.37    19128.30    332.62 o 
  10   6  22     9651.76     9690.98    234.60 o 
  -9   7  22      311.81      368.57     90.50 o 
  -7   7  22     1990.48     2192.78    117.51 o 
  -5   7  22    18023.80    18345.24    564.68 o 
  -3   7  22    30562.89    30407.21    818.28 o 
  -1   7  22     2436.82     2577.51    222.49 o 
   1   7  22     3165.57     3331.60    208.87 o 
   3   7  22    30709.93    30084.00    482.18 o 
   5   7  22    17891.81    18052.16    406.34 o 
   7   7  22     1928.36     1977.51     94.89 o 
   9   7  22      250.31      321.43     55.84 o 
  -8   8  22     4290.23     4173.16    304.56 o 
  -6   8  22     4408.50     5612.40    341.29 o 
  -4   8  22    18145.65    18664.55    590.75 o 
  -2   8  22    21202.83    22101.19    650.00 o 
   0   8  22    25337.41    24997.74    513.79 o 
   2   8  22    20557.55    20348.25    454.11 o 
   4   8  22    18532.38    18061.48    349.27 o 
   6   8  22     4270.07     4667.18    168.21 o 
   8   8  22     4457.27     4405.65    175.32 o 
  -7   9  22      821.73      888.79    163.54 o 
  -5   9  22     8837.99     8488.52    381.59 o 
  -3   9  22    34479.18    35103.57    966.41 o 
  -1   9  22     8278.56     8380.08    372.70 o 
   1   9  22     8212.79     8151.38    256.84 o 
   3   9  22    35291.52    33439.87    612.24 o 
   5   9  22     9007.96     8357.90    229.81 o 
   7   9  22      863.38      719.29     82.34 o 
  -4  10  22    20121.68    20407.76    673.70 o 
  -2  10  22    11554.11    12060.85    510.16 o 
   0  10  22     3209.30     3542.12    250.05 o 
   2  10  22    11295.61    11521.65    498.31 o 
   4  10  22    19927.89    19675.63    482.19 o 
   6  10  22    12310.86    12354.13    384.44 o 
  -3  11  22    10989.20    12295.49    516.68 o 
  -1  11  22     3158.91     3523.33    189.70 o 
   1  11  22     3227.73     3123.20    253.01 o 
   3  11  22    11239.37    11657.93    525.57 o 
   0  12  22     6641.02     7332.98    294.29 o 
   2   0  23      339.08      248.78     54.90 o 
   4   0  23       22.41      162.90     38.05 o 
   6   0  23     9141.17     9113.50    190.18 o 
   8   0  23    12171.51    11295.34    235.29 o 
  10   0  23     2013.56     1965.08    111.69 o 
 -11   1  23      266.93      377.24     59.68 o 
  -9   1  23      307.80      377.21     53.79 o 
  -7   1  23    12209.19    12112.71    231.36 o 
  -5   1  23    21835.46    20609.79    313.12 o 
  -3   1  23     6640.09     7293.05    168.05 o 
   1   1  23    97741.62    98815.18   1192.25 o 
   3   1  23     6951.31     7356.73    154.66 o 
   5   1  23    22805.12    21234.88    319.74 o 
   7   1  23    11217.05    10853.36    255.46 o 
   9   1  23      355.16      425.81     54.59 o 
  11   1  23      287.34      439.49     60.60 o 
 -10   2  23    18831.06    18737.27    332.85 o 
  -8   2  23    10212.09    10211.09    216.69 o 
  -6   2  23    10099.71    10239.43    204.38 o 
  -4   2  23     6039.56     5739.68    137.87 o 
  -2   2  23     8497.80     9095.97    171.13 o 
   0   2  23     1950.15     2119.70     65.78 o 
   4   2  23     6367.69     5878.99    140.37 o 
   6   2  23    10120.07    10224.72    205.65 o 
   8   2  23    10788.15    10284.85    219.60 o 
  10   2  23    18821.23    18238.69    330.46 o 
 -11   3  23     1166.71     1286.89    107.52 o 
  -9   3  23      856.08      991.62     74.92 o 
  -7   3  23     2778.68     2726.10    103.81 o 
  -5   3  23     3355.38     3172.46    103.72 o 
  -3   3  23    10773.87    10750.30    195.78 o 
  -1   3  23    17375.92    16733.43    225.89 o 
   1   3  23    18018.53    17176.40    227.58 o 
   3   3  23    11308.38    11088.44    199.96 o 
   5   3  23     3153.10     3084.51    141.71 o 
   7   3  23     2720.75     2427.12     98.65 o 
   9   3  23      911.03     1063.00     98.95 o 
  11   3  23     1198.72     1216.44     90.32 o 
 -10   4  23    37775.21    37565.15    683.27 o 
  -8   4  23    15536.60    14752.64    325.49 o 
  -6   4  23     1817.35     1986.96    103.64 o 
  -4   4  23     1442.16     1537.35     87.12 o 
   0   4  23    18646.55    18390.17    271.77 o 
   2   4  23     2559.71     2622.14     86.92 o 
   4   4  23     1611.92     1677.88     75.71 o 
   6   4  23     1647.25     1711.65     83.72 o 
   8   4  23    14868.04    13325.88    261.56 o 
  10   4  23    38563.66    36756.03    538.49 o 
  -9   5  23     3970.93     3931.90    163.66 o 
  -7   5  23     2218.64     2239.41    143.35 o 
  -5   5  23     5143.97     4871.37    160.28 o 
  -3   5  23    13660.63    13114.29    330.61 o 
  -1   5  23    22248.63    22773.27    320.51 o 
   1   5  23    22588.76    22012.20    454.71 o 
   3   5  23    13628.20    13388.41    246.39 o 
   5   5  23     4710.59     4338.13    181.04 o 
   7   5  23     2045.04     2080.05     94.96 o 
   9   5  23     3869.32     3580.29    133.49 o 
  -8   6  23    15750.80    15407.86    341.16 o 
  -6   6  23     3719.28     3951.42    181.59 o 
  -4   6  23       75.32      172.55     85.62 o 
  -2   6  23    11094.91    10632.18    288.67 o 
   0   6  23    21398.44    21204.96    502.76 o 
   2   6  23    10926.46    10883.37    233.54 o 
   4   6  23       50.49       81.97     31.87 o 
   6   6  23     3826.35     4102.43    128.97 o 
   8   6  23    15377.66    14890.33    286.43 o 
  -9   7  23     4396.69     4903.81    238.78 o 
  -7   7  23     3567.12     3956.07    157.45 o 
  -5   7  23     4595.61     4672.45    163.93 o 
  -3   7  23    13962.75    13753.10    478.17 o 
  -1   7  23    37736.25    37642.68    686.69 o 
   1   7  23    38747.36    37117.15    690.28 o 
   3   7  23    14753.54    14852.13    297.29 o 
   5   7  23     4543.26     4570.05    159.97 o 
   7   7  23     3549.05     3757.45    155.56 o 
   9   7  23     4236.60     4603.80    155.81 o 
  -8   8  23     4467.10     4514.45    318.19 o 
  -6   8  23     3274.91     3849.04    284.41 o 
  -4   8  23      752.85      957.52    133.32 o 
  -2   8  23    24114.34    24505.66    709.25 o 
   0   8  23    27266.54    27136.43    548.36 o 
   2   8  23    24212.91    23909.75    513.65 o 
   4   8  23      618.72      812.59     76.43 o 
   6   8  23     3324.26     3264.00    161.53 o 
   8   8  23     4481.80     4425.20    178.19 o 
  -7   9  23     6870.40     6947.36    399.95 o 
  -1   9  23    33567.25    34053.02    943.89 o 
   1   9  23    33232.95    33588.84    658.28 o 
   3   9  23     5679.20     6257.34    233.83 o 
   5   9  23      979.37     1219.59     94.12 o 
   7   9  23     6552.75     6394.20    211.57 o 
  -4  10  23     2884.16     2915.82    234.64 o 
  -2  10  23    11292.50    12621.38    529.72 o 
   0  10  23    16346.70    17851.60    626.30 o 
   2  10  23    10936.46    11063.04    485.87 o 
   4  10  23     2892.59     2957.62    239.97 o 
   6  10  23     2702.44     2944.42    182.16 o 
  -1  11  23    10415.03    10502.51    504.24 o 
   1  11  23    10566.37    10062.26    465.13 o 
   3  11  23     1393.25     1373.47    193.76 o 
   0   0  24     9280.68    10576.89    206.73 o 
   2   0  24    27366.92    27345.75    367.61 o 
   4   0  24    83433.56    78541.21    887.68 o 
   6   0  24    55382.24    54537.92    670.05 o 
   8   0  24     8501.32     8332.66    195.10 o 
  10   0  24      364.39      568.73     67.12 o 
 -11   1  24      257.45      347.70     59.37 o 
  -9   1  24      360.39      333.85     52.00 o 
  -7   1  24     3750.96     3439.22    116.79 o 
  -5   1  24    22007.52    20469.70    315.36 o 
  -3   1  24     8925.89     9699.32    344.15 o 
  -1   1  24    11324.69    11653.39    335.51 o 
   1   1  24    10211.05    10672.56    266.76 o 
   3   1  24     9781.52     9858.14    186.48 o 
   5   1  24    22167.09    20435.72    314.35 o 
   7   1  24     3534.57     3285.95    114.26 o 
   9   1  24      286.10      260.00     45.64 o 
  11   1  24      295.06      427.14     63.78 o 
 -10   2  24     2029.37     2028.94    102.83 o 
  -8   2  24     7749.35     7442.40    182.68 o 
  -6   2  24    38038.82    36037.72    484.02 o 
  -4   2  24    61214.07    58703.23    695.57 o 
  -2   2  24    11274.61    11069.29    196.94 o 
   0   2  24    14256.22    13998.88    197.89 o 
   2   2  24    12036.44    11565.46    244.00 o 
   4   2  24    59892.16    56737.05    676.39 o 
   6   2  24    37876.35    35219.85    478.87 o 
   8   2  24     7652.68     7055.30    201.24 o 
  10   2  24     2043.53     1878.48    101.98 o 
  -9   3  24     1407.33     1529.15     87.84 o 
  -7   3  24    16925.31    16840.79    290.37 o 
  -5   3  24    10450.69    10419.23    204.11 o 
  -3   3  24     1303.26     1401.61     67.99 o 
  -1   3  24    34860.12    33004.21    378.21 o 
   1   3  24    36152.90    33821.08    382.85 o 
   3   3  24     1427.05     1565.93     72.54 o 
   5   3  24    11186.76    10824.44    211.35 o 
   7   3  24    16792.15    16385.49    288.69 o 
   9   3  24     1526.07     1749.57     92.16 o 
 -10   4  24      169.07      229.05     61.56 o 
  -8   4  24    10123.55    10382.05    266.63 o 
  -6   4  24    10985.47    11138.79    289.63 o 
  -2   4  24      689.64      757.80    221.90 o 
   0   4  24      732.81      533.34     54.12 o 
   2   4  24      750.10      830.52     62.47 o 
   4   4  24     7182.16     7438.68    210.22 o 
   6   4  24    11233.08    11275.68    224.47 o 
   8   4  24    10023.03     9621.59    217.90 o 
  10   4  24      180.62      234.85     53.32 o 
  -9   5  24      733.25      915.21     91.49 o 
  -7   5  24    17593.96    17626.56    360.49 o 
  -5   5  24    24158.60    26001.51    515.41 o 
  -3   5  24      327.29      604.97    105.47 o 
  -1   5  24    35466.02    33805.61    436.65 o 
   1   5  24    37391.59    35829.89    661.06 o 
   3   5  24      376.81      620.71     59.76 o 
   5   5  24    24471.98    26076.65    415.39 o 
   7   5  24    18162.92    18155.34    314.78 o 
   9   5  24      739.89      981.84     79.99 o 
  -8   6  24     4521.01     4871.82    198.33 o 
  -6   6  24     3532.31     3273.95    138.43 o 
  -4   6  24     7624.60     7832.40    210.88 o 
  -2   6  24     6912.13     7308.00    341.00 o 
   0   6  24    14690.38    14431.97    346.69 o 
   2   6  24     6687.64     6550.34    221.50 o 
   4   6  24     6862.39     6701.33    214.07 o 
   6   6  24     3664.12     3558.25    121.94 o 
   8   6  24     4245.24     4367.20    307.97 o 
  -7   7  24     6743.97     6929.59    226.53 o 
  -5   7  24    15976.24    15944.67    336.51 o 
  -3   7  24    11370.23    10947.50    421.29 o 
  -1   7  24     8074.34     8595.88    380.40 o 
   1   7  24     7854.33     8440.16    454.47 o 
   3   7  24    11506.27    11288.18    253.65 o 
   5   7  24    16391.59    15514.44    326.06 o 
   7   7  24     6781.74     6752.25    211.99 o 
  -8   8  24     1314.79     1310.67    187.24 o 
  -6   8  24    24873.87    24740.30    824.20 o 
  -2   8  24    20193.60    19353.06    607.34 o 
   0   8  24      786.37     1150.46    318.78 o 
   2   8  24    20708.69    19794.00    455.94 o 
   4   8  24    28466.19    27115.86    470.45 o 
   6   8  24    24698.84    24535.79    456.52 o 
   8   8  24     1335.47     1168.44    102.79 o 
  -7   9  24     2245.01     2162.12    232.27 o 
   1   9  24     1885.00     1947.73    129.25 o 
   3   9  24     7381.17     7674.91    264.45 o 
   5   9  24     3769.50     3569.48    182.84 o 
   7   9  24     2294.32     2384.11    131.95 o 
  -4  10  24    23294.47    24451.15    775.02 o 
   0  10  24      430.25      560.53    127.39 o 
   2  10  24    11316.66    11941.75    514.31 o 
   4  10  24    23800.74    24639.57    844.94 o 
   1  11  24     3693.68     3520.79    275.52 o 
   3  11  24     3846.95     3541.52    287.37 o 
   2   0  25     1386.99     2040.42    184.97 o 
   4   0  25     2514.56     2658.44     95.02 o 
   6   0  25    34745.73    33208.22    459.50 o 
   8   0  25    27523.50    26787.53    410.36 o 
  10   0  25     8402.19     8411.45    212.51 o 
  -9   1  25     1055.80     1161.01     80.51 o 
  -7   1  25      591.34      673.00     60.46 o 
  -5   1  25     7299.22     7744.96    173.16 o 
  -3   1  25    10051.61    10222.39    193.27 o 
  -1   1  25     7236.61     7298.57    148.56 o 
   1   1  25     7451.60     7682.40    136.10 o 
   3   1  25    10390.46    10684.43    198.79 o 
   5   1  25     6834.66     6916.40    161.89 o 
   7   1  25      516.08      723.15     85.18 o 
   9   1  25      966.14      786.59     69.98 o 
 -10   2  25    10964.79    10703.89    245.99 o 
  -8   2  25    21013.89    20438.41    341.53 o 
  -6   2  25    12077.41    11797.95    227.94 o 
  -4   2  25     2998.98     3274.07    261.55 o 
  -2   2  25    12307.74    12263.29    236.90 o 
   0   2  25    25937.19    25798.46    311.18 o 
   2   2  25    12172.96    12125.08    246.42 o 
   4   2  25     2770.84     2718.28    131.19 o 
   6   2  25    11703.02    11599.90    227.14 o 
   8   2  25    20499.18    19310.02    329.88 o 
  10   2  25    11045.88    10388.19    241.19 o 
  -9   3  25     1124.96     1148.47    131.36 o 
  -7   3  25     3903.86     3730.01    123.95 o 
  -5   3  25    38091.93    36076.27    483.22 o 
  -3   3  25    50453.15    47848.43    586.91 o 
  -1   3  25     4109.69     4271.14    100.83 o 
   1   3  25     3841.24     3817.82    149.41 o 
   3   3  25    50119.93    47194.04    579.25 o 
   5   3  25    38838.70    36012.90    484.19 o 
   7   3  25     3989.91     3929.21    129.89 o 
   9   3  25     1095.78      953.21     76.22 o 
 -10   4  25     4048.96     4051.31    173.83 o 
  -8   4  25     5549.75     5669.86    192.14 o 
  -6   4  25     6298.76     6382.54    192.18 o 
  -4   4  25    18302.52    17918.06    341.69 o 
  -2   4  25    27550.29    27508.55    521.95 o 
   0   4  25    30552.22    29486.12    394.23 o 
   2   4  25    27563.64    26960.42    371.10 o 
   4   4  25    19055.65    17907.94    289.36 o 
   6   4  25     6317.28     6207.67    164.06 o 
   8   4  25     5372.83     5109.25    155.01 o 
  10   4  25     4063.82     3931.08    145.33 o 
  -9   5  25     1374.45     1702.10    141.28 o 
  -7   5  25      654.95      745.75     78.35 o 
  -5   5  25    24610.83    24128.97    431.31 o 
  -3   5  25    58433.62    57191.20    807.18 o 
  -1   5  25    15536.06    15438.42    249.90 o 
   1   5  25    15925.11    15783.37    370.74 o 
   3   5  25    58112.48    55846.37    669.87 o 
   5   5  25    25027.74    24137.30    365.24 o 
   7   5  25      655.42      953.98     72.99 o 
   9   5  25     1493.41     1724.86    106.39 o 
  -8   6  25    15810.21    15980.22    356.28 o 
  -6   6  25     6997.92     7371.62    215.44 o 
  -4   6  25    12538.67    12837.58    286.27 o 
  -2   6  25    21045.34    19717.92    450.02 o 
   0   6  25    27014.82    28182.22    557.64 o 
   2   6  25    21361.09    20201.00    451.45 o 
   4   6  25    12715.15    12864.22    237.86 o 
   6   6  25     7088.14     7165.40    178.62 o 
   8   6  25    15637.86    15710.18    301.65 o 
  -7   7  25     2921.52     3313.03    154.97 o 
  -5   7  25     2312.05     2272.74    118.83 o 
  -3   7  25    18547.87    18620.11    599.64 o 
  -1   7  25    11229.04    11176.81    426.62 o 
   1   7  25    11258.13    11315.15    337.44 o 
   3   7  25    19456.64    18895.71    444.77 o 
   5   7  25     2305.74     2429.60    121.04 o 
   7   7  25     2921.72     2977.18    142.63 o 
  -6   8  25     9514.66    11431.00    516.09 o 
  -2   8  25     8395.17     8413.86    365.00 o 
   0   8  25     2863.35     3194.45    157.62 o 
   2   8  25     8172.03     7859.16    345.74 o 
   4   8  25     1280.19     1432.19     96.66 o 
   6   8  25     9162.88    10361.33    270.07 o 
   1   9  25      185.13      117.14     56.26 o 
   3   9  25      158.04      161.68     63.30 o 
   5   9  25     2418.47     2525.92    129.51 o 
   0  10  25      224.17      341.89    113.17 o 
   2  10  25     5162.26     5076.16    323.52 o 
   4  10  25     1202.46     1453.46    199.68 o 
   1  11  25     2500.26     2659.25    242.34 o 
   0   0  26     7030.19     7120.26    224.86 o 
   2   0  26    16927.50    17649.32    274.04 o 
   4   0  26       29.67      234.16     47.47 o 
   6   0  26     4730.00     4494.36    134.03 o 
   8   0  26    25906.01    25026.54    395.72 o 
  10   0  26    53082.57    51812.71    695.57 o 
  -9   1  26     4183.89     4196.06    143.08 o 
  -7   1  26     1983.57     1946.67     91.36 o 
  -5   1  26     7208.11     7221.58    172.16 o 
  -3   1  26    16883.21    16247.06    372.97 o 
  -1   1  26     3971.79     4465.41    143.94 o 
   1   1  26     4808.00     5196.65    236.69 o 
   3   1  26    16927.28    15794.19    259.27 o 
   5   1  26     7611.70     7296.17    169.64 o 
   7   1  26     1958.54     1785.55     88.75 o 
   9   1  26     4509.68     4258.00    144.07 o 
 -10   2  26    22429.69    22152.57    381.48 o 
  -8   2  26    15721.27    15451.29    287.92 o 
  -6   2  26     2968.20     2766.62    104.82 o 
  -4   2  26      592.36      590.44     73.09 o 
  -2   2  26    12828.44    13302.56    227.81 o 
   0   2  26    32903.59    33962.95    439.65 o 
   2   2  26    13141.67    13532.48    229.71 o 
   4   2  26      469.64      438.87     48.58 o 
   6   2  26     3355.73     3208.56    113.23 o 
   8   2  26    15454.20    15169.19    285.86 o 
  10   2  26    22152.52    21691.03    382.80 o 
  -9   3  26     3476.32     3591.24    157.11 o 
  -7   3  26     3104.41     2941.45    111.19 o 
  -5   3  26     1856.63     1989.49    108.02 o 
  -3   3  26    24945.52    25628.97    366.52 o 
  -1   3  26    47671.58    46987.28    571.95 o 
   1   3  26    45015.85    44165.02    543.95 o 
   3   3  26    24854.56    24338.46    353.01 o 
   5   3  26     1808.97     1827.76     93.56 o 
   7   3  26     3063.28     2955.36    114.21 o 
   9   3  26     3544.46     3328.25    129.69 o 
  -8   4  26     9116.04     9848.21    320.34 o 
  -6   4  26     3437.86     3447.56    141.30 o 
  -4   4  26     6521.39     6854.17    162.91 o 
  -2   4  26    19620.23    19353.35    347.74 o 
   0   4  26     1787.96     1824.84     99.85 o 
   2   4  26    20001.12    19408.38    347.21 o 
   4   4  26     6262.68     6308.71    294.49 o 
   6   4  26     3396.45     3426.37    120.50 o 
   8   4  26     9389.21     9707.41    222.72 o 
  -9   5  26     1163.15     1240.28    105.15 o 
  -7   5  26     1813.03     1778.73    109.07 o 
  -5   5  26      543.91      677.40     73.16 o 
  -3   5  26    10651.26    10115.71    240.81 o 
  -1   5  26    42884.96    41051.58    599.40 o 
   1   5  26    41585.76    38315.57    568.00 o 
   3   5  26    10251.00     9676.61    195.04 o 
   5   5  26      524.63      763.78     62.66 o 
   7   5  26     1952.45     1905.01     95.02 o 
   9   5  26     1149.96     1146.60     86.71 o 
  -8   6  26     9637.90     9213.61    260.57 o 
  -6   6  26     1800.72     1773.07    108.92 o 
  -4   6  26     4353.48     4747.80    213.57 o 
  -2   6  26     6200.64     6115.36    220.11 o 
   0   6  26      157.38      409.24    165.02 o 
   2   6  26     5992.83     6198.18    221.49 o 
   4   6  26     4554.58     4798.74    137.77 o 
   6   6  26     2006.91     1865.09     93.64 o 
   8   6  26     9943.93     9199.64    221.85 o 
  -7   7  26     1098.66     1313.69    103.26 o 
  -5   7  26      863.05     1078.01    141.66 o 
  -3   7  26     2991.56     2838.79    210.94 o 
  -1   7  26    14648.51    14104.47    497.72 o 
   1   7  26    14202.10    12980.02    377.73 o 
   3   7  26     2806.60     2558.65    148.14 o 
   5   7  26      872.32     1098.56     89.21 o 
   7   7  26     1005.33     1044.50     95.72 o 
  -6   8  26     1300.68     1194.53    180.72 o 
  -4   8  26     5917.34     6007.61    318.78 o 
  -2   8  26      922.23     1225.34    148.13 o 
   0   8  26     1344.11     1189.38    106.07 o 
   2   8  26      950.75     1098.26    118.51 o 
   4   8  26     6052.63     5873.31    233.58 o 
   6   8  26     1346.98     1466.73    265.13 o 
   1   9  26     4198.30     4271.16    193.36 o 
   3   9  26    10827.34    11423.53    341.73 o 
   5   9  26      703.09      688.81     83.20 o 
   0  10  26    18425.86    18613.00    658.89 o 
   2  10  26     5929.32     5482.64    341.29 o 
   4  10  26      516.92      702.73    158.80 o 
   2   0  27     9359.35     9429.06    419.43 o 
   4   0  27     6290.27     6059.48    169.08 o 
   6   0  27     5006.61     4539.29    136.88 o 
   8   0  27     5130.12     4669.40    147.86 o 
  10   0  27     1653.91     1735.07    103.67 o 
  -9   1  27     1542.18     1727.54     96.76 o 
  -7   1  27    17331.56    15974.43    287.78 o 
  -5   1  27    26270.67    25885.60    383.57 o 
  -3   1  27    11452.72    11177.53    209.81 o 
  -1   1  27    52914.53    54776.48    993.61 o 
   1   1  27    52828.02    55430.54    763.66 o 
   3   1  27    11274.55    11048.32    208.84 o 
   5   1  27    26413.24    25846.39    383.47 o 
   7   1  27    16844.98    15547.20    285.30 o 
   9   1  27     1570.68     1624.06     95.60 o 
 -10   2  27      402.07      586.55     69.90 o 
  -8   2  27     2598.50     2645.86    111.88 o 
  -6   2  27    19120.59    18956.45    316.08 o 
  -4   2  27    22162.00    21506.64    331.21 o 
  -2   2  27    15366.55    15663.49    256.87 o 
   0   2  27     3647.33     3995.77    153.94 o 
   2   2  27    15875.73    15571.04    255.36 o 
   4   2  27    23721.34    22599.77    342.91 o 
   6   2  27    19007.32    18556.97    312.01 o 
   8   2  27     2394.64     2521.14    129.72 o 
  10   2  27      417.64      452.85     64.25 o 
  -9   3  27     1151.49     1016.83    105.73 o 
  -7   3  27     6791.43     6854.03    176.89 o 
  -5   3  27    12653.58    12729.43    241.44 o 
  -3   3  27    25626.29    25506.29    369.39 o 
  -1   3  27    12652.27    13141.75    227.31 o 
   1   3  27    12122.38    12164.27    252.89 o 
   3   3  27    25541.33    25492.50    368.35 o 
   5   3  27    12322.34    12423.63    238.64 o 
   7   3  27     6846.66     7044.43    181.29 o 
   9   3  27     1079.96     1021.41     81.64 o 
  -8   4  27     3647.73     3643.48    156.98 o 
  -6   4  27    31955.20    31565.71    691.76 o 
  -4   4  27    43076.91    42668.39    553.80 o 
  -2   4  27    19141.99    18607.26    294.79 o 
   0   4  27     4722.26     4173.06    116.91 o 
   2   4  27    18764.81    17388.85    325.90 o 
   4   4  27    42541.60    41357.31    540.48 o 
   6   4  27    33487.66    31289.01    454.72 o 
   8   4  27     3345.59     3316.26    128.19 o 
  -9   5  27     2248.93     2274.34    132.07 o 
  -7   5  27     2915.13     2895.42    138.47 o 
  -5   5  27     6150.37     6364.39    194.66 o 
  -3   5  27     2568.77     3027.66    126.37 o 
  -1   5  27     8482.59     8196.87    254.44 o 
   1   5  27     8384.22     7756.92    194.69 o 
   3   5  27     2564.99     2721.88    116.76 o 
   5   5  27     6280.84     6273.91    163.67 o 
   7   5  27     2616.51     2667.06    114.26 o 
   9   5  27     2182.18     2110.28    109.64 o 
  -8   6  27    10710.47    11116.79    462.17 o 
  -6   6  27    25387.42    24936.81    464.11 o 
  -4   6  27    44640.34    43679.30    674.63 o 
  -2   6  27     7744.87     8021.18    259.25 o 
   0   6  27       18.21       69.66     66.07 o 
   2   6  27     7752.50     8714.89    272.54 o 
   4   6  27    43128.30    41283.52    544.50 o 
   6   6  27    25513.95    25430.13    399.19 o 
   8   6  27    10802.90    10687.13    349.36 o 
  -7   7  27     2244.22     2564.00    140.88 o 
  -5   7  27     4805.98     4674.20    173.32 o 
  -3   7  27     5477.55     5431.09    296.86 o 
  -1   7  27    13499.08    13317.01    485.87 o 
   1   7  27    13290.91    13486.12    353.85 o 
   3   7  27     5154.24     5156.87    385.14 o 
   5   7  27     4565.95     4234.96    198.22 o 
   7   7  27     2135.36     2306.41    130.80 o 
  -6   8  27    21358.41    22684.83    795.17 o 
  -4   8  27    10702.71    10682.64    444.99 o 
  -2   8  27     3482.16     3508.34    238.20 o 
   0   8  27      870.86      930.19    141.02 o 
   2   8  27     3213.89     3074.58    164.80 o 
   4   8  27    10829.90    10440.32    436.69 o 
   6   8  27    21607.74    21384.39    428.63 o 
  -5   9  27     8540.96     8591.02    455.06 o 
   1   9  27    15807.28    15672.04    407.19 o 
   3   9  27     2480.60     2245.35    150.17 o 
   5   9  27     8825.14     9321.57    317.77 o 
   2  10  27     3263.88     3047.95    261.30 o 
   0   0  28    71259.81    76455.18   1227.08 o 
   2   0  28    39111.88    40664.90    604.24 o 
   4   0  28    15506.50    16273.40    275.94 o 
   6   0  28     1686.15     1856.22     89.76 o 
   8   0  28     3224.02     3109.97    122.51 o 
  -9   1  28      108.50      130.01     42.73 o 
  -7   1  28     1375.83     1449.32     84.42 o 
  -5   1  28    26966.42    25499.05    382.65 o 
  -3   1  28    46335.34    45504.73    573.02 o 
  -1   1  28    26271.54    28026.15    463.97 o 
   1   1  28    25120.40    26736.68    435.55 o 
   3   1  28    47717.18    46784.36    586.77 o 
   5   1  28    27037.38    25786.03    386.74 o 
   7   1  28     1350.95     1366.39     84.78 o 
   9   1  28      143.91      161.97     45.58 o 
  -8   2  28    13166.65    12927.06    262.66 o 
  -6   2  28    10332.64     9840.57    213.53 o 
  -4   2  28     7916.16     7725.46    176.14 o 
  -2   2  28    28720.23    28337.88    394.42 o 
   0   2  28    57542.22    56836.07    755.65 o 
   2   2  28    28005.67    27543.37    449.96 o 
   4   2  28     7270.27     7169.73    167.97 o 
   6   2  28    10190.57     9725.68    211.62 o 
   8   2  28    12901.20    12806.93    262.94 o 
  -9   3  28     4351.70     4304.89    177.41 o 
  -7   3  28      475.71      479.51     58.47 o 
  -5   3  28     6045.96     5797.38    155.18 o 
  -3   3  28     9583.11     9165.65    190.91 o 
  -1   3  28     4469.50     4676.61    180.90 o 
   1   3  28     3928.97     4222.84    307.37 o 
   3   3  28     9362.23     9083.06    274.79 o 
   5   3  28     6277.83     6167.57    166.26 o 
   7   3  28      457.14      384.35     56.10 o 
   9   3  28     4383.81     4317.37    150.43 o 
  -8   4  28    18690.28    19023.99    402.06 o 
  -6   4  28     9450.97     9395.19    249.99 o 
  -4   4  28     1203.16     1358.21     76.93 o 
  -2   4  28     4996.94     5438.88    140.93 o 
   0   4  28    13974.75    14420.18    251.44 o 
   2   4  28     5128.51     5308.49    161.43 o 
   4   4  28     1126.13     1225.75     74.33 o 
   6   4  28     9306.03     9037.48    206.66 o 
   8   4  28    19187.07    18853.17    340.16 o 
  -7   5  28     3515.46     3784.66    216.38 o 
  -5   5  28     4786.00     4315.74    161.65 o 
  -3   5  28     1498.68     1569.73     96.11 o 
  -1   5  28     4402.44     4102.48    175.90 o 
   1   5  28     4387.18     3941.27    137.17 o 
   3   5  28     1604.41     1658.37    141.50 o 
   5   5  28     4367.56     4491.44    138.96 o 
   7   5  28     3549.06     3750.37    135.31 o 
  -8   6  28     8460.97     8775.82    260.20 o 
  -6   6  28     5584.32     5505.75    192.01 o 
  -4   6  28     2113.72     2220.67    137.54 o 
  -2   6  28     6568.60     6460.24    253.30 o 
   0   6  28     1223.33     1536.91    182.20 o 
   2   6  28     7084.75     7013.86    242.80 o 
   4   6  28     1942.47     2004.25    110.44 o 
   6   6  28     5603.50     5878.54    167.23 o 
   8   6  28     8437.41     8111.41    210.50 o 
  -7   7  28     1829.27     2069.78    126.70 o 
  -5   7  28    10507.42    10654.15    274.65 o 
  -3   7  28    17432.79    16822.98    583.04 o 
  -1   7  28     4642.21     3732.91    241.75 o 
   1   7  28     4542.53     4057.93    183.49 o 
   3   7  28    17503.88    16899.19    428.04 o 
   5   7  28    10754.20    10772.00    272.96 o 
   7   7  28     1791.73     1977.27    122.91 o 
  -6   8  28      731.84     1006.70    173.61 o 
  -4   8  28     3302.08     3575.07    186.04 o 
  -2   8  28    15942.27    15826.35    561.12 o 
   0   8  28    31921.68    32169.38    912.49 o 
   2   8  28    15826.74    15500.53    404.08 o 
   4   8  28     3725.99     3981.58    197.77 o 
   6   8  28      727.29      912.81    106.36 o 
   1   9  28     1721.84     1800.28    175.39 o 
   3   9  28    12003.05    12291.34    365.36 o 
   2  10  28    15929.03    16404.06    644.67 o 
   4   0  29     7574.18     7208.43    173.51 o 
   6   0  29       21.50      117.47     37.76 o 
   8   0  29     7607.32     7791.35    199.56 o 
  -9   1  29      393.33      462.63     63.67 o 
  -7   1  29     1120.86     1042.44     76.99 o 
  -5   1  29     2143.34     2216.51     96.06 o 
  -3   1  29    17230.88    16483.96    277.01 o 
  -1   1  29    36660.79    37018.56    901.35 o 
   1   1  29    37108.48    38913.88    584.11 o 
   3   1  29    16998.69    16757.23    395.55 o 
   5   1  29     1968.08     1970.10     92.91 o 
   7   1  29     1225.60     1215.96     81.51 o 
   9   1  29      358.55      270.12     53.23 o 
  -8   2  29    15396.60    14249.08    333.54 o 
  -6   2  29     3678.24     3680.80    128.39 o 
  -4   2  29     8312.66     8549.72    190.02 o 
  -2   2  29    12407.24    12745.61    236.82 o 
   0   2  29     1709.52     2557.23    128.61 o 
   2   2  29    12064.98    11968.52    285.49 o 
   4   2  29     8219.08     8000.34    189.09 o 
   6   2  29     3390.45     3136.50    118.11 o 
   8   2  29    15762.32    14715.38    290.49 o 
  -9   3  29     2171.87     2046.42    212.80 o 
  -7   3  29     3381.56     3550.54    129.31 o 
  -5   3  29     1635.23     1668.33    109.72 o 
  -3   3  29    14685.48    14309.42    254.41 o 
  -1   3  29    13212.63    13377.08    235.57 o 
   1   3  29    12481.40    12335.85    261.81 o 
   3   3  29    14636.54    14119.04    293.33 o 
   5   3  29     1618.34     1749.49     88.82 o 
   7   3  29     3302.01     3321.87    125.35 o 
   9   3  29     2050.76     1712.15    102.43 o 
  -8   4  29    12545.40    12803.78    319.19 o 
  -6   4  29     2211.95     2166.15    119.38 o 
  -4   4  29     1739.69     1701.81     84.34 o 
  -2   4  29      955.23     1161.74     87.43 o 
   0   4  29      543.00      507.83     60.22 o 
   2   4  29      969.52     1012.20     77.69 o 
   4   4  29     1790.49     1734.41     86.65 o 
   6   4  29     2160.52     2021.48     98.53 o 
   8   4  29    12317.18    12370.09    265.39 o 
  -7   5  29     5892.50     6196.17    210.11 o 
  -5   5  29     2384.34     2491.27    125.61 o 
  -3   5  29    22992.96    23099.70    420.37 o 
  -1   5  29     8879.42     9070.99    225.15 o 
   1   5  29     8486.05     8726.04    215.27 o 
   3   5  29    22684.19    22602.59    407.12 o 
   5   5  29     2378.59     2314.42    102.32 o 
   7   5  29     5870.49     5715.87    169.89 o 
  -6   6  29     2903.54     3321.49    150.98 o 
  -4   6  29      972.55     1200.91     98.07 o 
  -2   6  29     4653.13     4704.92    280.86 o 
   0   6  29     1401.48     1554.19    162.35 o 
   2   6  29     4637.76     4686.98    212.72 o 
   4   6  29     1027.24     1312.20    118.56 o 
   6   6  29     3088.28     3193.54    123.86 o 
  -5   7  29      883.31      938.97     89.83 o 
  -3   7  29    12034.69    11850.89    358.48 o 
  -1   7  29    14300.29    14212.90    521.42 o 
   1   7  29    14125.20    13883.81    370.86 o 
   3   7  29    12057.48    11618.80    343.23 o 
   5   7  29      910.91     1145.90    119.13 o 
  -4   8  29     3017.70     3368.58    185.46 o 
  -2   8  29    10051.71     9870.29    427.80 o 
   0   8  29    11677.53    12223.20    485.28 o 
   2   8  29     9960.80     9998.77    315.09 o 
   4   8  29     3093.25     3341.87    183.73 o 
   1   9  29    13170.19    14135.35    389.84 o 
   3   9  29     4007.00     3983.17    200.01 o 
   0   0  30     6069.92     6622.65    319.96 o 
   2   0  30    23822.39    23715.49    412.83 o 
   4   0  30    42102.57    39728.05    530.34 o 
   6   0  30    32738.69    31813.02    465.61 o 
   8   0  30     9120.96     8747.03    214.44 o 
  -9   1  30      850.43      927.38     80.51 o 
  -7   1  30     5964.66     6180.13    173.05 o 
  -5   1  30     5862.81     5763.59    157.28 o 
  -3   1  30      183.95      315.61    105.77 o 
  -1   1  30     2327.59     2982.51    269.19 o 
   1   1  30     2336.49     2941.86    131.27 o 
   3   1  30      139.80      323.96     46.66 o 
   5   1  30     5432.44     5361.28    151.17 o 
   7   1  30     5866.23     5858.01    168.44 o 
   9   1  30     1008.36     1132.50     86.85 o 
  -8   2  30     4311.48     4689.74    155.50 o 
  -6   2  30    36440.73    35196.09    501.10 o 
  -4   2  30    38452.64    37221.57    507.40 o 
  -2   2  30    15870.97    15930.22    270.50 o 
   2   2  30    15856.67    14965.07    339.73 o 
   4   2  30    38774.04    36776.33    500.38 o 
   6   2  30    36602.86    35317.18    502.01 o 
   8   2  30     4622.48     4482.19    151.88 o 
  -7   3  30     5455.82     5455.20    163.08 o 
  -5   3  30     6280.06     6026.43    162.98 o 
  -3   3  30     4825.41     4582.96    134.28 o 
  -1   3  30    12605.27    10939.84    210.13 o 
   1   3  30    13172.61    11796.92    259.00 o 
   3   3  30     4908.23     4824.73    160.48 o 
   5   3  30     6392.95     6134.96    215.95 o 
   7   3  30     5498.38     5580.52    165.74 o 
  -8   4  30     2792.91     3062.17    151.56 o 
  -6   4  30    14229.91    13945.00    322.10 o 
  -4   4  30    18386.65    18239.51    363.03 o 
  -2   4  30    11052.24    11543.12    297.11 o 
   2   4  30    10423.32    10311.69    390.76 o 
   4   4  30    18285.11    18154.52    308.81 o 
   6   4  30    14275.46    13661.73    269.78 o 
   8   4  30     2952.18     3057.52    136.26 o 
  -7   5  30     9522.52     9737.28    272.37 o 
  -5   5  30    10216.95    10531.43    269.60 o 
  -3   5  30      152.43      857.12    349.89 o 
  -1   5  30    20374.96    19489.79    368.07 o 
   1   5  30    20095.26    19250.49    359.62 o 
   3   5  30      204.34      369.69     58.58 o 
   5   5  30    10616.69    10940.20    232.11 o 
   7   5  30     9388.16     9875.33    231.18 o 
  -6   6  30     2840.46     2694.70    151.42 o 
  -4   6  30     5211.73     4814.17    174.84 o 
  -2   6  30     6827.14     6570.00    199.07 o 
   0   6  30     3460.97     3046.17    228.71 o 
   2   6  30     6784.30     6557.52    261.60 o 
   4   6  30     4946.14     4680.47    458.02 o 
   6   6  30     2762.09     2821.09    118.98 o 
  -5   7  30     9775.62     9960.52    270.49 o 
  -3   7  30     2429.82     2410.14    152.24 o 
  -1   7  30     5856.32     6193.07    327.67 o 
   1   7  30     5890.02     6246.31    236.51 o 
   3   7  30     2390.79     2556.35    156.76 o 
   5   7  30     9994.12     9996.65    332.06 o 
  -4   8  30    21662.40    20777.63    512.67 o 
  -2   8  30     3147.36     2940.70    232.27 o 
   0   8  30      802.89      984.78    148.72 o 
   2   8  30     3054.55     2945.42    169.27 o 
   4   8  30    21553.51    20431.42    510.67 o 
   1   9  30       55.83      255.38    104.28 o 
   3   9  30     1105.08     1078.81    119.37 o 
   2   0  31        4.73      310.48     91.25 o 
   4   0  31      701.14      836.83     66.59 o 
   6   0  31     6635.66     6249.07    172.11 o 
   8   0  31     6522.22     6172.65    180.38 o 
  -7   1  31      441.36      333.32     55.24 o 
  -5   1  31     8192.60     7696.22    187.34 o 
  -3   1  31     2789.03     2988.90    118.36 o 
  -1   1  31     8956.82     8971.47    220.58 o 
   1   1  31     8264.78     8518.34    213.46 o 
   3   1  31     3077.58     3160.15    112.08 o 
   5   1  31     8012.65     7469.56    184.63 o 
   7   1  31      462.61      468.26     62.02 o 
  -8   2  31     3967.92     4332.77    150.40 o 
  -6   2  31     2220.11     2143.66    101.84 o 
  -4   2  31     1960.07     1844.67    126.36 o 
  -2   2  31    16000.46    16909.92    284.31 o 
   0   2  31    35660.93    35900.52    792.50 o 
   2   2  31    15931.37    16564.47    326.72 o 
   4   2  31     1898.76     2281.77    145.56 o 
   6   2  31     2596.89     2552.99    110.85 o 
   8   2  31     3600.47     3411.70    133.02 o 
  -7   3  31      196.38      367.47     56.35 o 
  -5   3  31    14595.62    14284.21    271.95 o 
  -3   3  31    14881.22    14973.67    269.46 o 
  -1   3  31     7283.62     7472.22    199.51 o 
   1   3  31     7584.59     7861.35    206.97 o 
   3   3  31    14813.21    14986.18    313.32 o 
   5   3  31    14576.53    14280.08    271.92 o 
   7   3  31      281.69      314.27     54.13 o 
  -6   4  31      328.55      522.95     86.11 o 
  -4   4  31     7625.41     7894.18    240.35 o 
  -2   4  31    30901.42    30195.84    511.56 o 
   0   4  31    62882.52    60223.09   1031.01 o 
   2   4  31    31181.18    29921.40    497.10 o 
   4   4  31     7576.21     7393.73    210.67 o 
   6   4  31      309.95      533.92     62.89 o 
  -7   5  31     1019.86     1255.14    105.71 o 
  -5   5  31     7145.58     6590.06    209.54 o 
  -3   5  31    20244.69    19913.31    388.61 o 
  -1   5  31     5044.48     4662.17    160.50 o 
   1   5  31     5254.52     5019.56    163.97 o 
   3   5  31    20134.80    19161.05    372.55 o 
   5   5  31     7327.05     6752.83    203.97 o 
   7   5  31      913.81      885.43     78.74 o 
  -6   6  31     3195.56     3236.64    152.20 o 
  -4   6  31     6759.48     6523.65    208.00 o 
  -2   6  31    24126.28    24428.48    447.32 o 
   0   6  31    49515.97    49053.39   1268.00 o 
   2   6  31    25096.52    24850.71    553.16 o 
   4   6  31     6752.63     6603.86    256.29 o 
   6   6  31     3306.27     3356.62    154.91 o 
  -5   7  31     2303.47     2178.46    126.35 o 
  -3   7  31     4378.50     4172.14    366.48 o 
  -1   7  31     2538.25     2341.07    205.61 o 
   1   7  31     2637.26     2588.74    219.23 o 
   3   7  31     4216.75     4083.88    199.69 o 
   5   7  31     2282.55     2089.26    153.40 o 
  -4   8  31     3296.47     3162.14    183.42 o 
  -2   8  31     4564.47     4727.76    296.86 o 
   0   8  31     9796.91    10272.02    450.32 o 
   2   8  31     4592.86     4709.30    214.81 o 
   4   8  31     3437.36     3482.86    194.05 o 
   1   9  31     5588.11     5949.55    339.52 o 
   0   0  32      223.82      386.33    100.73 o 
   2   0  32      331.13      414.14     59.02 o 
   4   0  32       22.86       68.95     34.29 o 
   6   0  32     6566.29     6407.81    175.61 o 
   8   0  32    20322.64    19858.83    359.43 o 
  -7   1  32     4061.14     3964.56    141.72 o 
  -5   1  32     1926.69     1804.77     91.87 o 
  -3   1  32    21614.80    21434.59    341.71 o 
  -1   1  32     4625.53     4961.83    221.92 o 
   1   1  32     4878.34     5164.90    174.33 o 
   3   1  32    21241.62    20340.71    397.03 o 
   5   1  32     1913.51     1813.02     92.86 o 
   7   1  32     3767.11     3585.20    139.66 o 
  -8   2  32     9068.43     9160.80    227.49 o 
  -6   2  32     3694.81     3723.08    133.14 o 
  -4   2  32     4192.94     4749.28    143.55 o 
  -2   2  32     5683.25     6019.85    182.10 o 
   0   2  32      245.47      678.44    118.51 o 
   2   2  32     5542.97     5778.96    343.27 o 
   4   2  32     4278.12     4545.51    155.82 o 
   6   2  32     3795.83     3615.51    133.32 o 
   8   2  32     8999.46     8876.49    223.39 o 
  -7   3  32     3005.27     2813.20    143.02 o 
  -5   3  32     2791.38     3074.23    119.33 o 
  -3   3  32    11319.91    11578.95    311.31 o 
  -1   3  32    18555.80    18350.63    352.11 o 
   1   3  32    18624.49    18018.75    430.27 o 
   3   3  32    11397.14    11226.30    359.97 o 
   5   3  32     2906.55     3059.43    119.79 o 
   7   3  32     3213.69     3379.45    131.77 o 
  -6   4  32     1996.02     2180.20    133.44 o 
  -4   4  32     6728.67     7328.52    215.74 o 
  -2   4  32    10689.25    11074.61    224.60 o 
   0   4  32     2100.93     2253.24    200.57 o 
   2   4  32    10732.92    11091.07    261.39 o 
   4   4  32     6294.25     6829.04    331.46 o 
   6   4  32     2050.41     2284.34    109.28 o 
  -5   5  32     2340.23     2388.06    127.94 o 
  -3   5  32     8170.47     8132.82    228.28 o 
  -1   5  32     7603.37     8011.11    217.91 o 
   1   5  32     7460.92     7273.25    365.59 o 
   3   5  32     8456.03     8100.90    223.30 o 
   5   5  32     2324.59     2287.10    123.19 o 
  -4   6  32     4209.71     3949.83    162.76 o 
  -2   6  32    13650.60    13994.41    314.23 o 
   0   6  32     4951.08     5411.53    313.45 o 
   2   6  32    13709.06    13774.98    381.91 o 
   4   6  32     3863.25     3435.67    186.04 o 
  -3   7  32     1585.08     1749.43    220.42 o 
  -1   7  32     1220.93     1160.16    161.76 o 
   1   7  32     1298.39     1018.55    154.06 o 
   3   7  32     1610.85     1743.24    136.87 o 
  -2   8  32     2406.93     2298.41    214.49 o 
   0   8  32     2791.30     2844.12    232.27 o 
   2   8  32     2106.00     1834.10    143.07 o 
   2   0  33    13251.70    14119.47    303.63 o 
   4   0  33    15797.85    15671.15    285.89 o 
   6   0  33      561.29      673.06     87.32 o 
  -7   1  33    10489.14    10161.93    236.27 o 
  -5   1  33     9322.66     9391.30    231.00 o 
  -3   1  33      499.52      817.44     65.41 o 
  -1   1  33    11871.60    12004.44    338.28 o 
   1   1  33    12565.65    13086.22    357.18 o 
   3   1  33      487.36      691.26     90.13 o 
   5   1  33     8974.73     8841.87    208.29 o 
   7   1  33    10182.88     9758.89    231.51 o 
  -6   2  33     8954.54     8297.22    277.58 o 
  -4   2  33    21496.15    20156.35    337.99 o 
  -2   2  33    12108.33    11975.44    274.77 o 
   0   2  33     3676.22     3926.71    179.72 o 
   2   2  33    12593.09    12525.36    282.48 o 
   4   2  33    20761.33    19570.09    386.30 o 
   6   2  33     8993.33     8042.88    202.98 o 
  -7   3  33     6562.75     6603.55    284.45 o 
  -5   3  33     5763.33     5718.06    165.28 o 
  -3   3  33      201.05      208.09     44.73 o 
  -1   3  33     3805.81     3851.06    415.95 o 
   1   3  33     3574.57     3589.87    207.98 o 
   3   3  33      190.46      290.15     56.40 o 
   5   3  33     5204.57     4963.42    153.68 o 
   7   3  33     6709.61     6444.58    185.61 o 
  -6   4  33    18962.83    18872.48    400.97 o 
  -4   4  33    26181.23    27227.28    491.30 o 
  -2   4  33     8497.04     8587.75    196.03 o 
   0   4  33     3226.23     2836.10    155.24 o 
   2   4  33     8257.93     7838.08    238.30 o 
   4   4  33    25806.58    25869.12    469.38 o 
   6   4  33    19406.97    19168.26    344.10 o 
  -5   5  33     2472.48     2519.02    132.98 o 
  -3   5  33     2874.25     3087.85    138.94 o 
  -1   5  33      919.23      929.67    144.58 o 
   1   5  33      990.91      662.44    132.13 o 
   3   5  33     2622.60     2723.89    129.97 o 
   5   5  33     2537.49     2569.39    131.89 o 
  -4   6  33    15567.58    15735.37    353.22 o 
  -2   6  33    13612.23    13256.13    307.80 o 
   0   6  33     3265.71     3365.54    247.08 o 
   2   6  33    13802.30    13402.65    378.95 o 
   4   6  33    15552.83    15786.85    474.02 o 
  -3   7  33     2164.38     2211.22    221.90 o 
  -1   7  33     4365.34     3920.15    274.93 o 
   1   7  33     4226.83     4220.56    285.60 o 
   3   7  33     1808.39     2008.34    145.62 o 
   0   8  33      168.25      257.16    101.91 o 
   0   0  34    80062.66    81926.70   1915.63 o 
   2   0  34    26176.22    27036.53    473.20 o 
   4   0  34      718.83      686.15     89.97 o 
   6   0  34     1065.05     1088.23     81.90 o 
  -7   1  34     4805.86     4985.45    163.63 o 
  -5   1  34     7245.61     7006.02    185.46 o 
  -3   1  34     8485.57     8078.71    223.44 o 
  -1   1  34     2118.67     2199.33    186.05 o 
   1   1  34     2121.02     2352.50    146.18 o 
   3   1  34     9013.19     8937.55    259.74 o 
   5   1  34     7375.45     7093.52    186.76 o 
   7   1  34     4611.32     4379.10    153.45 o 
  -6   2  34     4708.24     4524.27    151.59 o 
  -4   2  34     1189.02     1163.27     79.80 o 
  -2   2  34    17974.64    18527.40    366.19 o 
   0   2  34    40316.25    39937.34    766.73 o 
   2   2  34    18920.33    19349.44    560.19 o 
   4   2  34     1271.05     1072.63     90.30 o 
   6   2  34     5011.35     4793.47    156.54 o 
  -5   3  34     5213.09     5234.47    161.55 o 
  -3   3  34     1612.14     1926.08    138.40 o 
  -1   3  34      886.55     1132.21    108.85 o 
   1   3  34      921.56     1099.20    106.63 o 
   3   3  34     1641.86     1759.86    104.87 o 
   5   3  34     5312.20     5252.34    285.70 o 
  -6   4  34    10559.06    11014.35    292.87 o 
  -4   4  34     2574.85     3023.13    180.14 o 
  -2   4  34     1611.90     1652.47    101.22 o 
   0   4  34      548.17      474.42     79.34 o 
   2   4  34     1737.99     1700.95    104.25 o 
   4   4  34     2687.06     2833.39    136.38 o 
   6   4  34    10446.63    10269.76    239.07 o 
  -5   5  34     5050.60     5187.99    193.53 o 
  -3   5  34       91.19      195.84     91.55 o 
  -1   5  34     6159.27     5857.11    334.18 o 
   1   5  34     5738.08     5608.25    327.67 o 
   3   5  34      108.37      225.60     55.77 o 
   5   5  34     4558.84     4766.21    180.39 o 
  -4   6  34      866.79      833.08    157.32 o 
  -2   6  34     5372.23     5038.27    183.01 o 
   0   6  34    11553.66    11255.61    482.32 o 
   2   6  34     5693.88     5529.45    331.81 o 
   4   6  34      908.34      895.51    111.41 o 
  -1   7  34     8341.32     8268.10    413.58 o 
   1   7  34     8327.19     8072.56    407.06 o 
   2   0  35     4526.45     5015.95    172.28 o 
   4   0  35     1359.36     1557.46    105.44 o 
   6   0  35       13.95       80.64     39.56 o 
  -5   1  35     5043.75     4802.29    154.00 o 
  -3   1  35     9067.26     8926.71    240.65 o 
  -1   1  35     6623.58     6984.45    253.90 o 
   1   1  35     6802.45     7418.73    264.58 o 
   3   1  35     9314.16     9316.65    247.25 o 
   5   1  35     4789.16     4846.53    155.59 o 
  -6   2  35     7766.75     7383.60    198.76 o 
  -4   2  35     4380.75     4788.03    150.76 o 
  -2   2  35     4333.21     4969.11    172.61 o 
   0   2  35     4661.50     5078.12    212.83 o 
   2   2  35     4483.37     5425.22    224.54 o 
   4   2  35     4623.05     4624.21    172.16 o 
   6   2  35     7895.89     7784.05    205.23 o 
  -5   3  35      865.39      820.77     74.21 o 
  -3   3  35     6234.41     6237.42    198.71 o 
  -1   3  35     1718.39     1705.50    131.21 o 
   1   3  35     1621.68     1798.26    132.73 o 
   3   3  35     6255.30     6283.04    198.90 o 
   5   3  35      937.63      806.35     85.76 o 
  -4   4  35     6909.76     7449.78    253.77 o 
  -2   4  35      898.25      982.03    108.93 o 
   0   4  35     6536.46     6622.09    246.75 o 
   2   4  35     1026.77     1134.81    113.32 o 
   4   4  35     6592.07     6544.82    209.78 o 
  -3   5  35     8870.73     8724.93    245.05 o 
  -1   5  35     7042.15     6890.48    371.51 o 
   1   5  35     6878.16     6440.16    357.89 o 
   3   5  35     9013.75     9120.55    247.70 o 
  -2   6  35      129.37      209.94     68.62 o 
   0   6  35       30.78       51.55     71.10 o 
   2   6  35       93.07      206.20    103.10 o 
   0   0  36     3648.20     3789.20    265.45 o 
   2   0  36    11195.57    10954.73    337.46 o 
   4   0  36    11492.35    11165.17    281.93 o 
  -5   1  36     2748.68     2742.52    118.64 o 
  -3   1  36      389.26      494.70     69.15 o 
  -1   1  36     1810.35     1968.04    136.27 o 
   1   1  36     1745.16     1947.99    137.65 o 
   3   1  36      277.15      415.69     65.90 o 
   5   1  36     2636.09     2573.53    135.35 o 
  -4   2  36    17435.03    17718.93    420.39 o 
  -2   2  36     7805.68     8251.71    286.62 o 
   0   2  36     2070.73     2900.81    165.08 o 
   2   2  36     7794.54     8697.49    349.89 o 
   4   2  36    17621.05    17668.04    477.05 o 
  -5   3  36     1601.40     1840.04    103.79 o 
  -3   3  36     1924.55     2272.37    123.04 o 
  -1   3  36     1174.30     1369.00    124.18 o 
   1   3  36     1145.73     1189.39    116.39 o 
   3   3  36     2041.28     2130.41    159.00 o 
   5   3  36     1417.56     1436.91    108.51 o 
  -4   4  36    19273.39    19510.24    466.92 o 
  -2   4  36    10342.43    10420.74    474.61 o 
   0   4  36        0.56      179.24     61.17 o 
   2   4  36    10541.37    11230.44    340.78 o 
   4   4  36    19262.67    19237.68    401.00 o 
  -3   5  36      921.55      941.75     90.03 o 
  -1   5  36     2134.77     1964.81    207.38 o 
   1   5  36     2281.13     2199.45    216.27 o 
   3   5  36      887.60      742.84    122.36 o 
   0   6  36     1739.39     1382.95    182.50 o 
   2   0  37      896.57     1379.99    174.20 o 
   4   0  37     6491.57     6451.84    210.84 o 
  -5   1  37     4606.08     4393.72    175.65 o 
  -3   1  37     1484.36     1393.13    102.86 o 
  -1   1  37     3390.58     3231.13    176.54 o 
   1   1  37     3274.12     3149.48    175.54 o 
   3   1  37     1428.80     1430.83    103.77 o 
   5   1  37     4827.42     4750.41    183.38 o 
  -4   2  37     1888.65     2458.71    243.08 o 
  -2   2  37    14194.53    14369.07    400.81 o 
   0   2  37    23410.14    22992.46    535.87 o 
   2   2  37    13808.83    14256.55    400.31 o 
   4   2  37     1864.59     2374.68    129.35 o 
  -3   3  37     1181.46     1296.63    101.91 o 
  -1   3  37     3454.29     3525.57    185.82 o 
   1   3  37     3110.49     2948.92    169.86 o 
   3   3  37     1143.27     1061.80     94.71 o 
  -2   4  37    24838.75    25735.15    841.98 o 
   0   4  37    31774.30    32387.08    677.92 o 
   2   4  37    24762.84    25304.12    846.13 o 
  -1   5  37      417.93      606.75    137.47 o 
   1   5  37      452.17      617.41    142.21 o 
   0   0  38     3366.63     4510.89    302.78 o 
   2   0  38     2456.99     2731.89    198.50 o 
   4   0  38     7503.49     7730.55    235.47 o 
  -3   1  38     3274.98     3341.68    187.79 o 
  -1   1  38     1751.98     1984.68    144.85 o 
   1   1  38     1727.50     1997.76    143.40 o 
   3   1  38     3189.66     3277.31    234.64 o 
  -2   2  38     3148.63     3555.93    189.66 o 
   0   2  38     4148.83     4371.66    209.06 o 
   2   2  38     3060.74     3620.58    193.14 o 
  -1   3  38     4922.35     5059.44    225.41 o 
   1   3  38     4978.42     5026.25    225.18 o 
   0   4  38      106.08      424.70     83.55 o 
   2   0  39    12917.51    13211.07    804.65 o 
  -1   1  39      215.42      280.21     76.44 o 
   1   1  39      175.70      211.20     84.14 o 
   0   2  39     3576.64     3987.03    204.46 o 
                                                 
